# Supplementary material for: Target sequencing reveals genetic diversity, population structure, core-SNP markers, and fruit shape-associated loci in pepper varieties
Source: BMC Plant Biol. 2019 Dec 23;19:578. doi: 10.1186/s12870-019-2122-2 (PMC6929450; doi:10.1186/s12870-019-2122-2)
Supplement: Supplementary file 8 — Additional file 8: Table S1. Classification of and information on the pepper varieties used in this study. [file 12870_2019_2122_MOESM8_ESM.xlsx]

## Sheet: Table S1
Table S1. Classification and information on the pepper varieties used in this study.
Code	Variety Name	Source	Fruit shape	Inference of population classificationa
				Pop (K = 2)	Subpop (K = 5)
LJ-272	Gao Chan Shi Hao	Jilin Bozhong Seed Co., Ltd.	Long horn-fruited	Pop2	Subpop 5
LJ-274	Jing Pin Xian Jiao	Chengdu Yanle Nongye Keji Fazhan Co., Ltd .	Linear-fruited	Pop2	Subpop 5
LJ-275	Lan Sheng	Shouguang Yinong Yuanyi Co., Ltd.	Blocky-fruited	Pop1	Subpop 1
LJ-277	Fu Long	Beijing Fu Si Fang Zhong Seed Co., Ltd.	Long horn-fruited	Pop1	Subpop 3
LJ-278	Qi Jun	Beijing Jingyu Weier Nongye Keji Co., Ltd.	Long horn-fruited	Pop1	Subpop 2
LJ-279	Yu Yuan Te Da Zao Jiao	Henan Shengyuyuan Keji fazhan Co., Ltd .	Long horn-fruited	Pop1	Subpop 5
LJ-280	Zhong Bo Yi Hao	Jilin Bozhong Seed Co., Ltd.	Long horn-fruited	Pop1	Subpop 2
LJ-283	Fu Si Te 9109	An Hui First Seed, Co., Ltd.	Blocky-fruited	Pop1	Subpop 1
LJ-286	DY10986	Liaoning Dongya Nongye FaZhan Co., Ltd .	Short horn-fruited	Pop2	Subpop 5
LJ-287	YP863	Beijing Shunxin Nongye Gufen Co., Ltd.	Blocky-fruited	Pop1	Subpop 1
LJ-289	Guo Xi 121	Jinyan Yinong (Beijing) Seed Sci-Tech Co., Ltd.	Long horn-fruited	Pop1	Subpop 2
LJ-290	Guo Fu 308	Jinyan Yinong (Beijing) Seed Sci-Tech Co., Ltd.	Long horn-fruited	Pop1	Subpop 2
LJ-291	Guo Fu 403	Jinyan Yinong (Beijing) Seed Sci-Tech Co., Ltd.	Linear-fruited	Pop2	Subpop 5
LJ-292	Jing La 4 Hao	Jinyan Yinong (Beijing) Seed Sci-Tech Co., Ltd.	Long horn-fruited	Pop1	Subpop 2
LJ-293	Guo Xi 105	Jinyan Yinong (Beijing) Seed Sci-Tech Co., Ltd.	Blocky-fruited	Pop1	Subpop 1
LJ-294	Jing La 8Hao	Jinyan Yinong (Beijing) Seed Sci-Tech Co., Ltd.	Long horn-fruited	Pop2	Subpop 5
LJ-296	Guo Xi 805	Jinyan Yinong (Beijing) Seed Sci-Tech Co., Ltd.	Blocky-fruited	Pop1	Subpop 1
LJ-297	Guo Fu 901	Jinyan Yinong (Beijing) Seed Sci-Tech Co., Ltd.	Long horn-fruited	Pop1	Subpop 3
LJ-298	Guo Fu 908	Jinyan Yinong (Beijing) Seed Sci-Tech Co., Ltd.	Long horn-fruited	Pop1	Subpop 2
LJ-299	Guo Xi 109	Jinyan Yinong (Beijing) Seed Sci-Tech Co., Ltd.	Blocky-fruited	Pop1	Subpop 1
LJ-300	Guo Xi 113	Jinyan Yinong (Beijing) Seed Sci-Tech Co., Ltd.	Blocky-fruited	Pop1	Subpop 1
LJ-301	Jing Tian 3 Hao	Jinyan Yinong (Beijing) Seed Sci-Tech Co., Ltd.	Blocky-fruited	Pop1	Subpop 1
LJ-302	Guo ta 109	Jinyan Yinong (Beijing) Seed Sci-Tech Co., Ltd.	Short horn-fruited	Pop2	Subpop 4
LJ-303	Jing Tian 1 Hao	Jinyan Yinong (Beijing) Seed Sci-Tech Co., Ltd.	Long horn-fruited	Pop1	Subpop 2
LJ-304	Guo Fu 208	Jinyan Yinong (Beijing) Seed Sci-Tech Co., Ltd.	Long horn-fruited	Pop2	Subpop 5
LJ-305	Guo Fu 305	Jinyan Yinong (Beijing) Seed Sci-Tech Co., Ltd.	Long horn-fruited	Pop1	Subpop 5
LJ-306	Guo Xi 115	Jinyan Yinong (Beijing) Seed Sci-Tech Co., Ltd.	Blocky-fruited	Pop1	Subpop 1
LJ-307	Guo Yan 1 Hao	Jinyan Yinong (Beijing) Seed Sci-Tech Co., Ltd.	Long horn-fruited	Pop2	Subpop 5
LJ-308	Guo ta 106	Jinyan Yinong (Beijing) Seed Sci-Tech Co., Ltd.	Short horn-fruited	Pop2	Subpop 4
LJ-309	Guo Fu 408	Jinyan Yinong (Beijing) Seed Sci-Tech Co., Ltd.	Short horn-fruited	Pop2	Subpop 5
LJ-311	Guo Fu 428	Jinyan Yinong (Beijing) Seed Sci-Tech Co., Ltd.	Linear-fruited	Pop2	Subpop 5
LJ-312	Zi Xing 2 Hao	Jinyan Yinong (Beijing) Seed Sci-Tech Co., Ltd.	Blocky-fruited	Pop1	Subpop 1
LJ-313	Lv Xing 1 Hao	Jinyan Yinong (Beijing) Seed Sci-Tech Co., Ltd.	Blocky-fruited	Pop1	Subpop 1
LJ-315	Qiao Ke Li Tian Jiao	Jinyan Yinong (Beijing) Seed Sci-Tech Co., Ltd	Blocky-fruited	Pop1	Subpop 1
LJ-316	Guo Fu 210	Jinyan Yinong (Beijing) Seed Sci-Tech Co., Ltd	Long horn-fruited	Pop2	Subpop 5
LJ-317	Guo Fu 909	Jinyan Yinong (Beijing) Seed Sci-Tech Co., Ltd.	Long horn-fruited	Pop1	Subpop 2
LJ-318	Guo Fu 907	Jinyan Yinong (Beijing) Seed Sci-Tech Co., Ltd.	Long horn-fruited	Pop2	Subpop 2
LJ-319	Guo Fu 316	Jinyan Yinong (Beijing) Seed Sci-Tech Co., Ltd.	Long horn-fruited	Pop2	Subpop 5
LJ-320	Guo Fu 903	Jinyan Yinong (Beijing) Seed Sci-Tech Co., Ltd.	Long horn-fruited	Pop1	Subpop 2
LJ-321	Guo Fu 413	Jinyan Yinong (Beijing) Seed Sci-Tech Co., Ltd	Linear-fruited	Pop2	Subpop 5
LJ-322	Guo Fu 910	Jinyan Yinong (Beijing) Seed Sci-Tech Co., Ltd.	Long horn-fruited	Pop1	Subpop 2
LJ-323	Sheng Han 750	Jinyan Yinong (Beijing) Seed Sci-Tech Co., Ltd.	Long horn-fruited	Pop1	Subpop 1
LJ-324	Sheng Han 748	Jinyan Yinong (Beijing) Seed Sci-Tech Co., Ltd.	Long horn-fruited	Pop1	Subpop 2
LJ-329	G25	Hunan Xiangyan Seed Co., Ltd.	Long horn-fruited	Pop1	Subpop 3
LJ-331	DHF1	Shandong Huasheng Nongye Co., Ltd.	Blocky-fruited	Pop1	Subpop 1
LJ-332	A11-11	Beijing Haihua Biotech Co., Ltd.	Blocky-fruited	Pop1	Subpop 1
LJ-333	Wa Dong Te	Beijing Lianhua Weixin Maoyi Co., Ltd.	Blocky-fruited	Pop1	Subpop 1
LJ-334	Jin Li 601	Shanxi Jinlilai Vegetable Seed Co., Ltd.	Blocky-fruited	Pop1	Subpop 1
LJ-335	HL4	Hunan Xinshu Seed Co. Ltd.	Linear-fruited	Pop2	Subpop 5
LJ-340	Ji Yan Xin 6Hao	Hebei Jishu Tec. Co., Ltd.	Blocky-fruited	Pop1	Subpop 1
LJ-342	G17	Hunan Xiangyan Seed Co., Ltd.	Linear-fruited	Pop2	Subpop 5
LJ-344	Hai Feng 1055	Beijing Haihua Biotech Co., Ltd.	Linear-fruited	Pop2	Subpop 5
LJ-354	Ling Xiu	Kunming Huaxing Seed Co., Ltd.	Long horn-fruited	Pop1	Subpop 2
LJ-355	10-71	Jinan Tianrui Seed Co., Ltd.	Blocky-fruited	Pop1	Subpop 1
LJ-357	Fu Si Te 960	An Hui First Seed, Co., Ltd.	Linear-fruited	Pop2	Subpop 5
LJ-358	A11-147	Beijing Haihua Biotech Co., Ltd.	Blocky-fruited	Pop1	Subpop 1
LJ-360	A11-13	Beijing Haihua Biotech Co., Ltd.	Blocky-fruited	Pop1	Subpop 1
LJ-363	Gen Ben ®12-03	Dalian Hongli Seed-Tech Co., Ltd.	Long horn-fruited	Pop2	Subpop 5
LJ-364	G16	Hunan Xiangyan Seed Co., Ltd.	Linear-fruited	Pop2	Subpop 5
LJ-365	Hai Feng 1022	Beijing Haihua Biotech Co., Ltd.	Long horn-fruited	Pop1	Subpop 1
LJ-375	Gen Ben ®12-07	Dalian Hongli Seed-Tech Co., Ltd.	Short horn-fruited	Pop2	Subpop 4
LJ-377	12-28	Nanjing Xingguang Seed Co., Ltd.	Long horn-fruited	Pop1	Subpop 2
LJ-380	#329	Shouguang Yinong Yuanyi Co., Ltd.	Blocky-fruited	Pop1	Subpop 1
LJ-382	Hai Feng 0854	Beijing Haihua Biotech Co., Ltd.	Blocky-fruited	Pop1	Subpop 1
LJ-383	Yan Jiao 11 Hao	Zhongqing Keguang Zhongmiao Co., Ltd.	Linear-fruited	Pop2	Subpop 5
LJ-386	Hong Feng Da Chang Jiao	Beijing Xi Liang Chun Seed Co., Ltd.	Long horn-fruited	Pop2	Subpop 5
LJ-389	08-98	Jinan Tianrui Seed Co., Ltd.	Blocky-fruited	Pop1	Subpop 1
LJ-390	Zun Zheng	Beijing Junchuan Seed Technology Co., Ltd.	Blocky-fruited	Pop1	Subpop 1
LJ-394	HL7	Hunan Xinshu Seed Co. Ltd.	Short horn-fruited	Pop2	Subpop 5
LJ-395	Ji Xing Da Tian Jiao	Shenyang Jiahe Seed Co., Ltd.	Blocky-fruited	Pop1	Subpop 1
LJ-396	CR Xiang Wei	Kunming Huaxing Seed Co., Ltd.	Linear-fruited	Pop2	Subpop 5
LJ-397	Nong You Jiu Jiu Fa	Beijing Xi Liang Chun Seed Co., Ltd.	Long horn-fruited	Pop2	Subpop 2
LJ-398	La Jiao 1 Hao	Hazera	Long horn-fruited	Pop1	Subpop 2
LJ-399	Jin Yi ®Long Fei	Dalian Hongli Seed-Tech Co., Ltd.	Long horn-fruited	Pop2	Subpop 5
LJ-400	G26	Hunan Xiangyan Seed Co., Ltd.	Long horn-fruited	Pop2	Subpop 5
LJ-401	Zhong Jiao 105	The Institute of Vegetables Chinese academy of Agriculture Sciences	Blocky-fruited	Pop1	Subpop 1
LJ-402	Zhong Jiao 0808	The Institute of Vegetables Chinese academy of Agriculture Sciences	Blocky-fruited	Pop1	Subpop 1
LJ-404	#217	Jinan Xuechao Seed Co., Ltd.	Blocky-fruited	Pop1	Subpop 1
LJ-407	Ji Yan 12 Hao	Hebei Jishu Tec. Co., Ltd.	Blocky-fruited	Pop1	Subpop 1
LJ-409	11-19	Nanjing Xingguang Seed Co., Ltd.	Long horn-fruited	Pop2	Subpop 5
LJ-419	Ao Xue 119	Henan Shangqiu Shi Aoxue Seed Co., Ltd.	Long horn-fruited	Pop2	Subpop 5
LJ-421	Rong Yang Fu You	Beijing Wo Rui Heng Seed Co., Ltd.	Long horn-fruited	Pop1	Subpop 2
LJ-427	Huang Shuai	Henan Shangqiu Shi Aoxue Seed Co., Ltd.	Long horn-fruited	Pop2	Subpop 5
LJ-430	Huang Jin Long	Henan Shangqiu Shi Aoxue Seed Co., Ltd.	Linear-fruited	Pop2	Subpop 5
LJ-431	G21	Hunan Xiangyan Seed Co., Ltd.	Long horn-fruited	Pop1	Subpop 3
LJ-433	A11-46	Beijing Haihua Biotech Co., Ltd.	Blocky-fruited	Pop1	Subpop 1
LJ-437	Gui Ren Xiang	Henan Shangqiu Shi Aoxue Seed Co., Ltd.	Long horn-fruited	Pop2	Subpop 5
LJ-438	You Mei Bao Pi Pao Jiao	Henan Shangqiu Shi Aoxue Seed Co., Ltd.	Long horn-fruited	Pop2	Subpop 5
LJ-439	Fu Si Te 5110	An Hui First Seed, Co., Ltd.	Long horn-fruited	Pop1	Subpop 2
LJ-441	ANS#4	Beijing ATLAS Seeds Co., Ltd.	Blocky-fruited	Pop1	Subpop 1
LJ-443	Zhuang Jiao 2005	Shanxi Xiaxian Zhuanglu Vegetable Institue	Blocky-fruited	Pop1	Subpop 1
LJ-450	Jin Jiao Ba Hao	Suzhou Jintai Zhongmiao Institute	Linear-fruited	Pop2	Subpop 5
LJ-451	Ao Tian 218	Anhui Jianghuai Yuanyi Seed, Co., Ltd.	Long horn-fruited	Pop2	Subpop 5
LJ-461	Xiang La 129	Beijing Xi Liang Chun Seed Co., Ltd.	Linear-fruited	Pop2	Subpop 5
LJ-467	Qiang Feng 7301	Anhui Jianghuai Yuanyi Seed, Co., Ltd.	Linear-fruited	Pop2	Subpop 5
LJ-468	ANS#9	Beijing ATLAS Seeds Co., Ltd.	Blocky-fruited	Pop1	Subpop 1
LJ-472	#364	Jinyan Yinong (Beijing) Seed Sci-Tech Co., Ltd.	Long horn-fruited	Pop2	Subpop 5
LJ-474	Su Jiao 15 Hao	The Institute of Vegetables Jiangsu academy of Agriculture Sciences	Long horn-fruited	Pop1	Subpop 2
LJ-478	A11-512	Beijing Haihua Biotech Co., Ltd.	Linear-fruited	Pop2	Subpop 5
LJ-484	Gai Liang Hua Guan	Anhui Jianghuai Yuanyi Seed, Co., Ltd.	Long horn-fruited	Pop1	Subpop 1
LJ-486	G19	Hunan Xiangyan Seed Co., Ltd.	Linear-fruited	Pop2	Subpop 5
LJ-487	Jin Luo Si	Henan Shangqiu Shi Aoxue Seed Co., Ltd.	Long horn-fruited	Pop2	Subpop 5
LJ-488	Ju Feng Luo Si 5 Hao	Ningxia Jufeng Zhongmiao Co., Ltd.	Long horn-fruited	Pop1	Subpop 3
LJ-502	A11-165	Beijing Haihua Biotech Co., Ltd.	Blocky-fruited	Pop1	Subpop 1
LJ-506	#732	Shouguang Yinong Yuanyi Co., Ltd.	Blocky-fruited	Pop1	Subpop 1
LJ-511	G18	Hunan Xiangyan Seed Co., Ltd.	Linear-fruited	Pop2	Subpop 5
LJ-512	Hong Bao 202	Taiyuan Jinwu Vegetable Seed Co., Ltd.	Linear-fruited	Pop2	Subpop 5
LJ-515	A11-104	Beijing Haihua Biotech Co., Ltd.	Blocky-fruited	Pop1	Subpop 1
LJ-520	Xiang La 7 Hao	Henan Shangqiu Shi Aoxue Seed Co., Ltd.	Linear-fruited	Pop2	Subpop 5
LJ-523	Gen Ben ®12-05	Dalian Hongli Seed-Tech Co., Ltd.	Linear-fruited	Pop2	Subpop 5
LJ-526	#405	Jinyan Yinong (Beijing) Seed Sci-Tech Co., Ltd.	Long horn-fruited	Pop2	Subpop 2
LJ-529	Shi Ji Hong	Jinan Huasheng Zhongmiao Co., Ltd.	Short horn-fruited	Pop2	Subpop 4
LJ-530	2011-A27	Jinyan Yinong (Beijing) Seed Sci-Tech Co., Ltd.	Long horn-fruited	Pop2	Subpop 5
LJ-535	Fu Shun 23	Beijing Fu Si Fang Zhong Seed Co., Ltd.	Linear-fruited	Pop2	Subpop 5
LJ-536	ATX-67	Beijing ATLAS Seeds Co., Ltd.	Linear-fruited	Pop2	Subpop 5
LJ-538	Shen Jian	Nanjing Xingguang Seed Co., Ltd.	Long horn-fruited	Pop2	Subpop 5
LJ-540	Sheng Long	Shouguang Lusheng Nongye KeJi FaZhan Co., Ltd.	Long horn-fruited	Pop1	Subpop 2
LJ-541	#261	Jinan Xuechao Seed Co., Ltd.	Blocky-fruited	Pop1	Subpop 1
LJ-551	LJ06020	Jinyan Yinong (Beijing) Seed Sci-Tech Co., Ltd.	Short horn-fruited	Pop2	Subpop 5
LJ-554	Zhuang Jiao 2008	Shanxi Xiaxian Zhuanglu Vegetable Institue	Long horn-fruited	Pop1	Subpop 3
LJ-555	Jing Pin Da Guo 201	Beijing Xi Liang Chun Seed Co., Ltd.	Long horn-fruited	Pop2	Subpop 5
LJ-556	Ao Jin	Jinyan Yinong (Beijing) Seed Sci-Tech Co., Ltd.	Blocky-fruited	Pop1	Subpop 1
LJ-562	Guang Zhan 1009	Jinyan Yinong (Beijing) Seed Sci-Tech Co., Ltd.	Long horn-fruited	Pop2	Subpop 5
LJ-564	Hua Lv HL-13	Guangzhou Hualv Seed Co., Ltd .	Blocky-fruited	Pop1	Subpop 1
LJ-566	Ans#2	Beijing ATLAS Seeds Co., Ltd.	Blocky-fruited	Pop1	Subpop 1
LJ-575	9562 Gan Jiao	Jinan Huasheng Zhongmiao Co., Ltd.	Short horn-fruited	Pop2	Subpop 4
LJ-576	#1003	Dongfang Zhengda Seed Co., Ltd .	Long horn-fruited	Pop1	Subpop 2
LJ-578	Chao Ji 158	Henan Shangqiu Shi Aoxue Seed Co., Ltd.	Long horn-fruited	Pop2	Subpop 5
LJ-579	You Yang 1048	Hebei Huiyoute Seed Co., Ltd.	Long horn-fruited	Pop2	Subpop 5
LJ-580	WSP-2320	Shanghai Wells Seed Co., Ltd.	Blocky-fruited	Pop1	Subpop 1
LJ-581	2011-A19	Jinyan Yinong (Beijing) Seed Sci-Tech Co., Ltd.	Long horn-fruited	Pop1	Subpop 2
LJ-582	You Yang 7Hao	Hebei Huiyoute Seed Co., Ltd.	Long horn-fruited	Pop1	Subpop 3
LJ-583	Jin Shan Da Jian Jiao	Hebei Huiyoute Seed Co., Ltd.	Long horn-fruited	Pop1	Subpop 2
LJ-584	LJ103	Beijing Shunxin Nongye Gufen Co., Ltd.	Long horn-fruited	Pop1	Subpop 3
LJ-585	Zb1212	Jiangxi Zhengbang Seed Co., Ltd	Long horn-fruited	Pop2	Subpop 5
LJ-586	Jin Hui 11-F	Beijing Jinzhong Huinong Nongye Keji Fazhan Co., Ltd.	Long horn-fruited	Pop1	Subpop 3
LJ-587	Jin Hui 22	Beijing Jinzhong Huinong Nongye Keji Fazhan Co., Ltd.	Blocky-fruited	Pop1	Subpop 1
LJ-588	#165	Beijing Shunxin Nongye Gufen Co., Ltd.	Linear-fruited	Pop2	Subpop 5
LJ-590	L04	Shanghai Zhongdu Seed Co., Ltd.	Long horn-fruited	Pop1	Subpop 2
LJ-592	You Yang 8Hao	Hebei Huiyoute Seed Co., Ltd.	Linear-fruited	Pop2	Subpop 5
LJ-593	Jiao Yan	Ningxia Jufeng Zhongmiao Co., Ltd.	Long horn-fruited	Pop1	Subpop 3
LJ-594	12T-272	Nanjing Xingguang Seed Co., Ltd.	Long horn-fruited	Pop2	Subpop 2
LJ-595	ATX-3-IMP	Beijing ATLAS Seeds Co., Ltd.	Linear-fruited	Pop2	Subpop 5
LJ-596	11-G13	Jinyan Yinong (Beijing) Seed Sci-Tech Co., Ltd.	Long horn-fruited	Pop2	Subpop 2
LJ-597	Hang Jiao San Hao	Hangzhou Sanye Shucai Zhongmiao Company	Long horn-fruited	Pop2	Subpop 5
LJ-598	06021	Jinyan Yinong (Beijing) Seed Sci-Tech Co., Ltd.	Short horn-fruited	Pop2	Subpop 5
LJ-600	Jin Hui 13-F	Beijing Jinzhong Huinong Nongye Keji Fazhan Co., Ltd.	Long horn-fruited	Pop1	Subpop 2
LJ-601	Zb1208	Jiangxi Zhengbang Seed Co., Ltd	Linear-fruited	Pop2	Subpop 5
LJ-602	L02	Shanghai Zhongdu Seed Co., Ltd.	Linear-fruited	Pop2	Subpop 5
LJ-604	MS-004	Qingdao Mingshan Nongchan Zhongmiao Co., Ltd.	Short horn-fruited	Pop2	Subpop 4
LJ-605	Jin Hui 21	Beijing Jinzhong Huinong Nongye Keji Fazhan Co., Ltd.	Blocky-fruited	Pop1	Subpop 1
LJ-606	Chao Guan	Jinan Tianrui Seed Co., Ltd.	Long horn-fruited	Pop1	Subpop 2
LJ-608	Zb1214	Jiangxi Zhengbang Seed Co., Ltd	Short horn-fruited	Pop2	Subpop 4
LJ-609	#608	Kunming Academy of Agriculture Sciences	Long horn-fruited	Pop2	Subpop 5
LJ-610	Ao Xue Gan Jiao Wang	Henan Shangqiu Shi Aoxue Seed Co., Ltd.	Short horn-fruited	Pop2	Subpop 5
LJ-611	WSP-2322	Shanghai Wells Seed Co., Ltd.	Blocky-fruited	Pop1	Subpop 1
LJ-613	Luo Si Jiao	Jinyan Yinong (Beijing) Seed Sci-Tech Co., Ltd.	Long horn-fruited	Pop1	Subpop 3
LJ-614	Jin Hui 24	Beijing Jinzhong Huinong Nongye Keji Fazhan Co., Ltd.	Blocky-fruited	Pop1	Subpop 1
LJ-615	Wei Dong 5 Hao	China National Seed Group Co., Ltd.	Long horn-fruited	Pop1	Subpop 2
LJ-616	WSP-2329	Shanghai Wells Seed Co., Ltd.	Blocky-fruited	Pop1	Subpop 1
LJ-617	9566 Gan Jiao	Jinan Huasheng Zhongmiao Co., Ltd.	Short horn-fruited	Pop2	Subpop 4
LJ-618	Ri Sheng 11 Hao	Guangzhou Hualv Seed Co., Ltd .	Short horn-fruited	Pop2	Subpop 5
LJ-619	WSP-RDO	Shanghai Wells Seed Co., Ltd.	Long horn-fruited	Pop1	Subpop 3
LJ-620	Zb1202	Jiangxi Zhengbang Seed Co., Ltd	Linear-fruited	Pop2	Subpop 5
LJ-621	Hua Lv Xiang La Xian Jiao 8Hao	Guangzhou Hualv Seed Co., Ltd .	Linear-fruited	Pop2	Subpop 5
LJ-622	Ju Feng Lv Jian	Ningxia Jufeng Zhongmiao Co., Ltd.	Long horn-fruited	Pop1	Subpop 2
LJ-624	LJ104	Beijing Shunxin Nongye Gufen Co., Ltd.	Long horn-fruited	Pop2	Subpop 5
LJ-626	Zhong La 1 Hao	China National Seed Group Co., Ltd.	Long horn-fruited	Pop1	Subpop 2
LJ-627	Jiao Long 7 Hao	Ningxia Jufeng Zhongmiao Co., Ltd.	Long horn-fruited	Pop1	Subpop 3
LJ-628	Zb1203	Jiangxi Zhengbang Seed Co., Ltd.	Linear-fruited	Pop2	Subpop 5
LJ-629	#221	Jinan Xuechao Seed Co., Ltd.	Short horn-fruited	Pop2	Subpop 5
LJ-630	SPE-104	China National Seed Group Co., Ltd.	Short horn-fruited	Pop2	Subpop 4
LJ-631	LJ06002	Jinyan Yinong (Beijing) Seed Sci-Tech Co., Ltd.	Short horn-fruited	Pop2	Subpop 5
LJ-632	Jing Te 2018	Beijing Xi Liang Chun Seed Co., Ltd.	Blocky-fruited	Pop1	Subpop 1
LJ-633	Zb2	Jinyan Yinong (Beijing) Seed Sci-Tech Co., Ltd.	Long horn-fruited	Pop1	Subpop 3
LJ-634	LJ102	Beijing Shunxin Nongye Gufen Co., Ltd.	Long horn-fruited	Pop1	Subpop 3
LJ-635	Su Cai Jiao 1 Hao	The Institute of Vegetables Jiangsu academy of Agriculture Sciences	Blocky-fruited	Pop1	Subpop 1
LJ-636	SPE-102	China National Seed Group Co., Ltd.	Short horn-fruited	Pop2	Subpop 4
LJ-637	Zb1222	Jiangxi Zhengbang Seed Co., Ltd.	Blocky-fruited	Pop1	Subpop 1
LJ-638	11-G35	Jinyan Yinong (Beijing) Seed Sci-Tech Co., Ltd.	Long horn-fruited	Pop2	Subpop 2
LJ-640	DTSP-104	Dongfang Zhengda Seed Co., Ltd .	Blocky-fruited	Pop1	Subpop 1
LJ-642	Za Jiao F1	Jinan Xuechao Seed Co., Ltd.	Blocky-fruited	Pop1	Subpop 1
LJ-643	Zb122B	Jiangxi Zhengbang Seed Co., Ltd.	Long horn-fruited	Pop2	Subpop 5
LJ-646	Xiong Feng 601	Henan Shangqiu Shi Aoxue Seed Co., Ltd.	Long horn-fruited	Pop2	Subpop 5
LJ-647	Ms-002	Qingdao Mingshan Nongchan Zhongmiao Co., Ltd.	Short horn-fruited	Pop2	Subpop 4
LJ-650	HL12	Hunan Xinshu Seed Co. Ltd.	Linear-fruited	Pop2	Subpop 5
LJ-651	Zb1211	Jiangxi Zhengbang Seed Co., Ltd.	Long horn-fruited	Pop2	Subpop 5
LJ-653	Han Cheng Tian Jiao	Kunming Huaxing Seed Co., Ltd.	Short horn-fruited	Pop2	Subpop 5
LJ-654	Zb1205	Jiangxi Zhengbang Seed Co., Ltd.	Linear-fruited	Pop2	Subpop 5
LJ-655	Liang Jian	Jinan Woer Fusi Nongye Tec. Co., Ltd.	Long horn-fruited	Pop1	Subpop 2
LJ-656	Zb1206	Jiangxi Zhengbang Seed Co., Ltd.	Linear-fruited	Pop2	Subpop 5
LJ-659	Zb1209	Jiangxi Zhengbang Seed Co., Ltd.	Long horn-fruited	Pop2	Subpop 5
LJ-660	Tian Nv 004	Beijing ATLAS Seeds Co., Ltd.	Short horn-fruited	Pop2	Subpop 5
LJ-661	DY1164	Liaoning Dongya Nongye FaZhan Co., Ltd .	Short horn-fruited	Pop2	Subpop 5
LJ-662	L03	Shanghai Zhongdu Seed Co., Ltd.	Long horn-fruited	Pop1	Subpop 1
LJ-663	Jin La Chang Sheng	Chengdu Yanle Nongye Keji Fazhan Co., Ltd .	Linear-fruited	Pop2	Subpop 5
LJ-664	Fu Si Te 1135	An Hui First Seed, Co., LTD	Blocky-fruited	Pop1	Subpop 1
LJ-665	Sy10-314	Jinyan Yinong (Beijing) Seed Sci-Tech Co., Ltd.	Long horn-fruited	Pop2	Subpop 5
LJ-666	Jin Guan	Jinan Tianrui Seed Co., Ltd.	Long horn-fruited	Pop2	Subpop 2
LJ-668	WSP-2318	Shanghai Wells Seed Co., Ltd.	Blocky-fruited	Pop1	Subpop 1
LJ-669	#1001	Dongfang Zhengda Seed Co., Ltd .	Long horn-fruited	Pop1	Subpop 2
LJ-671	Le Xing 601	Beijing Dong Xing international technology development Co., Ltd.	Long horn-fruited	Pop1	Subpop 2
LJ-672	Yu Mei Ren	Zhengzhou Vegetable Institure	Linear-fruited	Pop2	Subpop 5
LJ-673	Chao Ji Xing	FuJian Chaoda Mordern Seed Industry Co., Ltd.	Long horn-fruited	Pop1	Subpop 2
LJ-674	ATX02B	Beijing ATLAS Seeds Co., Ltd.	Short horn-fruited	Pop2	Subpop 4
LJ-676	Jin La Qing Guan Wang 2 Hao	Chengdu Yanle Nongye Keji Fazhan Co., Ltd .	Long horn-fruited	Pop1	Subpop 1
LJ-677	Jing Te 1107	Beijing Xi Liang Chun Seed Co., Ltd.	Blocky-fruited	Pop1	Subpop 1
LJ-678	#221	Jinyan Yinong (Beijing) Seed Sci-Tech Co., Ltd.	Blocky-fruited	Pop1	Subpop 1
LJ-680	Jin Hui 30	Beijing Jinzhong Huinong Nongye Keji Fazhan Co., Ltd.	Blocky-fruited	Pop1	Subpop 1
LJ-681	A03	Shanghai Zhongdu Seed Co., Ltd.	Long horn-fruited	Pop1	Subpop 3
LJ-682	L05	Shanghai Zhongdu Seed Co., Ltd.	Blocky-fruited	Pop1	Subpop 1
LJ-684	X11-3	Beijing Haihua Biotech Co., Ltd.	Linear-fruited	Pop2	Subpop 5
LJ-686	Zhong Xian 109	Zhengzhou Zhengyan Seed-Tech. Co., Ltd.	Linear-fruited	Pop2	Subpop 5
LJ-687	Long Jiao 3 Hao	Ningxia Jufeng Zhongmiao Co., Ltd.	Long horn-fruited	Pop1	Subpop 3
LJ-688	WSP-2330	Shanghai Wells Seed Co., Ltd.	Blocky-fruited	Pop1	Subpop 1
LJ-690	Hua Xian 301	Zhengzhou Zhengyan Seed-Tech. Co., Ltd.	Linear-fruited	Pop2	Subpop 5
LJ-691	WSP-CB	Shanghai Wells Seed Co., Ltd.	Long horn-fruited	Pop1	Subpop 3
LJ-692	Hai Za 3 Hao	Beijing Haihua Biotech Co., Ltd.	Long horn-fruited	Pop1	Subpop 2
LJ-693	Zb1201	Jiangxi Zhengbang Seed Co., Ltd.	Linear-fruited	Pop2	Subpop 5
LJ-694	WSP-BB	Shanghai Wells Seed Co., Ltd.	Long horn-fruited	Pop1	Subpop 3
LJ-695	Luo Si Jiao 2 Hao	Jinan Xuechao Seed Co., Ltd.	Long horn-fruited	Pop1	Subpop 1
LJ-697	Zhong La 4 Hao	China National Seed Group Co., Ltd.	Long horn-fruited	Pop2	Subpop 2
LJ-698	Wei Dong 4 Hao	China National Seed Group Co., Ltd.	Long horn-fruited	Pop1	Subpop 2
LJ-699	Hong Ding	Beijing Jinzhong Huinong Nongye Keji Fazhan Co., Ltd.	Blocky-fruited	Pop1	Subpop 1
LJ-700	Zb1224	Jiangxi Zhengbang Seed Co., Ltd.	Blocky-fruited	Pop1	Subpop 1
LJ-701	BLW	Beijing ATLAS Seeds Co., Ltd.	Long horn-fruited	Pop1	Subpop 2
LJ-702	09-Q111	Jinyan Yinong (Beijing) Seed Sci-Tech Co., Ltd.	Long horn-fruited	Pop2	Subpop 5
LJ-704	LJ1118	Beijing Pulang Zhongzi Co., Ltd.	Short horn-fruited	Pop2	Subpop 4
LJ-705	Su Jiao 14 Hao	The Institute of Vegetables Jiangsu academy of Agriculture Sciences	Long horn-fruited	Pop2	Subpop 5
LJ-708	Hang Jiao Dong Hao	Hangzhou Sanye Shucai Zhongmiao Company	Long horn-fruited	Pop2	Subpop 5
LJ-709	X11-6	Beijing Haihua Biotech Co., Ltd.	Linear-fruited	Pop2	Subpop 5
LJ-284	P1157	Shanxi Jinlilai Vegetable Seed Co., Ltd.	Long horn-fruited	Pop1	Subpop 2
LJ-288	#122	Jiangxi Zhengbang Seed Co., Ltd.	Long horn-fruited	Pop2	Subpop 4
LJ-295	Guo Xi 801	Jinyan Yinong (Beijing) Seed Sci-Tech Co., Ltd.	Blocky-fruited	Pop1	Subpop 1
LJ-310	Guo Xi 808	Jinyan Yinong (Beijing) Seed Sci-Tech Co., Ltd.	Blocky-fruited	Pop1	Subpop 1
LJ-325	Sheng Han 739	Jinyan Yinong (Beijing) Seed Sci-Tech Co., Ltd.	Long horn-fruited	Pop1	Subpop 2
LJ-330	Xin Fu Xiang	Jilin Bozhong Seed Co., Ltd.	Blocky-fruited	Pop1	Subpop 1
LJ-350	Di Si Ke	Beijing Lianhua Weixin Maoyi Co., Ltd.	Blocky-fruited	Pop1	Subpop 1
LJ-369	Hong Ta 4 Hao	Beijing Lianhua Weixin Maoyi Co., Ltd.	Blocky-fruited	Pop1	Subpop 1
LJ-412	Lv Jian	Henan Shangqiu Shi Aoxue Seed Co., Ltd.	Long horn-fruited	Pop1	Subpop 1
LJ-422	A11-167	Beijing Haihua Biotech Co., Ltd	Blocky-fruited	Pop1	Subpop 1
LJ-442	Ka Luo	Hazera	Blocky-fruited	Pop1	Subpop 1
LJ-444	#320	Shouguang Yinong Yuanyi Co., Ltd.	Blocky-fruited	Pop1	Subpop 1
LJ-457	A1002	Xi Ban Ya Fei Tu	Blocky-fruited	Pop1	Subpop 1
LJ-466	Huang Jia	Shouguang Fuhua Seed Co., Ltd.	Blocky-fruited	Pop1	Subpop 1
LJ-492	Wei Na Si	Beijing Lianhua Weixin Maoyi Co., Ltd.	Blocky-fruited	Pop1	Subpop 1
LJ-494	Ju Feng Luo Si 4 Hao	Ningxia Jufeng Zhongmiao Co., Ltd.	Long horn-fruited	Pop1	Subpop 3
LJ-496	#2543	Hazera	Blocky-fruited	Pop1	Subpop 1
LJ-513	Zi Cai Jiao	Shouguang Fuhua Seed Co., Ltd.	Blocky-fruited	Pop1	Subpop 1
LJ-522	Ju Feng Luo Si 1 Hao	Ningxia Jufeng Zhongmiao Co., Ltd.	Long horn-fruited	Pop1	Subpop 3
LJ-565	WSP-2328	Shanghai Wells Seed Co., Ltd.	Blocky-fruited	Pop1	Subpop 1
LJ-589	Long Jiao 6 Hao	Ningxia Jufeng Zhongmiao Co., Ltd.	Long horn-fruited	Pop1	Subpop 3
LJ-591	SP-211	Dongfang Zhengda Seed Co., Ltd .	Blocky-fruited	Pop1	Subpop 1
LJ-599	PE-115	Beijing Shunxin Nongye Gufen Co., Ltd.	Linear-fruited	Pop1	Subpop 3
LJ-603	WSP-2326	Shanghai Wells Seed Co., Ltd.	Blocky-fruited	Pop1	Subpop 1
LJ-607	Z96	Jinyan Yinong (Beijing) Seed Sci-Tech Co., Ltd.	Blocky-fruited	Pop1	Subpop 1
LJ-612	YP001	Beijing Shunxin Nongye Gufen Co., Ltd.	Linear-fruited	Pop1	Subpop 3
LJ-623	102B	Jinan Xuechao Seed Co., Ltd.	Blocky-fruited	Pop1	Subpop 1
LJ-625	WSP-2327	Shanghai Wells Seed Co., Ltd.	Blocky-fruited	Pop1	Subpop 1
LJ-639	PE-1283	Beijing Shunxin Nongye Gufen Co., Ltd.	Blocky-fruited	Pop1	Subpop 1
LJ-644	WSP-2316	Shanghai Wells Seed Co., Ltd.	Blocky-fruited	Pop1	Subpop 1
LJ-645	Sp-215	Dongfang Zhengda Seed Co., Ltd .	Blocky-fruited	Pop1	Subpop 1
LJ-649	A11-91	Beijing Haihua Biotech Co., Ltd.	Blocky-fruited	Pop1	Subpop 1
LJ-652	WSP-COR	Shanghai Wells Seed Co., Ltd.	Blocky-fruited	Pop1	Subpop 1
LJ-657	#2401	Jinan Xuechao Seed Co., Ltd.	Blocky-fruited	Pop1	Subpop 1
LJ-667	WSP-2321	Shanghai Wells Seed Co., Ltd.	Blocky-fruited	Pop1	Subpop 1
LJ-675	WSP-2323	Shanghai Wells Seed Co., Ltd.	Blocky-fruited	Pop1	Subpop 1
LJ-679	WSP-2325	Shanghai Wells Seed Co., Ltd.	Blocky-fruited	Pop1	Subpop 1
LJ-689	WSP-2314	Shanghai Wells Seed Co., Ltd.	Blocky-fruited	Pop1	Subpop 1
LJ-703	WSP-2317	Shanghai Wells Seed Co., Ltd.	Blocky-fruited	Pop1	Subpop 1
LJ-707	WSP-2331	Shanghai Wells Seed Co., Ltd.	Blocky-fruited	Pop1	Subpop 1
a Population classification was inferred based on the results of phylogenetic tree, population structure and PCA analysis.
