# Supplementary material for: Target sequencing reveals genetic diversity, population structure, core-SNP markers, and fruit shape-associated loci in pepper varieties
Source: BMC Plant Biol. 2019 Dec 23;19:578. doi: 10.1186/s12870-019-2122-2 (PMC6929450; doi:10.1186/s12870-019-2122-2)
Supplement: Supplementary file 9 — Additional file 9: Table S2. Multiplexed primers panel of the 92 perfect SNPs used for Target SNP-seq. [file 12870_2019_2122_MOESM9_ESM.xlsx]

## Sheet: Sheet1
Table S2. Multiplexed primers panel of 92 perfect SNPs used for Target SNP-seq.
Name a	Chromosome	Ref.	Physical location	Genomic region	Nearest flanking gene (bp)	Forward primer sequence (5'-3')	Reverse primer sequence (5'-3')	Start position of forward primer	Terminal position of forward primer	Start position of Reverse primer	Terminal position of reverse primer
CaSNP001	Chr01	T	657915	intergenic	Capana01g000037(dist=9611), Capana01g000038(dist=16336)	CATGCTATGGGATTTATTTTTGCCCAA	GTGAGGTTGTGTGAAGCTAACATTGAT	657840	657866	658025	658051
CaSNP003	Chr01	G	46784687	exonic	Capana01g001474	CTCAAGTCTCTCTTTGGTTGGACTTTA	CCTATAAGACTTATTCCTTCGGAACA	46784611	46784637	46784755	46784780
CaSNP004	Chr01	C	64927233	exonic	Capana01g001763	ACCACAATAGACACATCACTGT	GGGGTTGGTCCGATATGGCTTCATTT	64927200	64927221	64927361	64927386
CaSNP005	Chr01	T	78446633	intergenic	Capana01g001916(dist=6600), Capana01g001919(dist=460785)	TCCAATGAAGATGGGTCAGTGATAGCAACGGT	CCGATGATGAATCAGCCAATAGTGGCTAC	78446557	78446588	78446730	78446758
CaSNP006	Chr01	A	128314154	intergenic	Capana01g002204(dist=100888), Capana01g002205(dist=440301)	GGGTACTGGTCATATGGTTT	CATACAGTTCGTACCCATGAGTCATATTATGT	128314075	128314094	128314233	128314264
CaSNP007	Chr01	A	165812020	intergenic	Capana01g002528(dist=13743), Capana01g002529(dist=8333)	CACCGGAAATAGGTAAGGTCACTATCTCT	AATTTTTAAACCGTTTTTGTCCAG	165811935	165811963	165812096	165812119
CaSNP008	Chr01	G	172306324	intergenic	Capana01g002693(dist=74500), Capana01g002694(dist=2588)	TATAGAGGCAGAAAGTGTGATTAGTGC	CAGCTACCCTAGTTAAAGCCTAA	172306255	172306281	172306434	172306456
CaSNP009	Chr01	T	204678121	intergenic	Capana01g003077(dist=80494), Capana01g003079(dist=82996)	GAGACAATTTGCATCATTCCTA	CTGATCATCGACTTTCCAAACTCGAAGA	204678033	204678054	204678174	204678201
CaSNP010	Chr01	C	223108292	intronic	Capana01g003314	ACTGGTAGAGCAGTATAGAGA	CATGTCCCTAATTACTCTGCTGTACGTCAC	223108253	223108273	223108377	223108406
CaSNP011	Chr01	C	268028719	intergenic	Capana01g003912(dist=42686), Capana01g003913(dist=10074)	ATATACTGAGTAAGTGGTAGGTGAAT	CTTCAGCTCTACTTATGCTACAACA	268028569	268028594	268028765	268028789
CaSNP012	Chr01	G	285146207	intergenic	Capana01g004150(dist=58855), Capana01g004151(dist=6467)	TGTAGTGATGATGGTGGTTGAAGCA	CCACCATCAACAACTATTATTGGCAA	285146150	285146174	285146298	285146323
CaSNP014	Chr02	G	57907417	intergenic	Capana02g000448(dist=9399), Capana02g000451(dist=82992)	CTGTTCATCCAGGTTCTACCAAG	AATCCATATTCACCTCTTCCCTATTCCAAGT	57907294	57907316	57907460	57907490
CaSNP015	Chr02	C	65878069	intergenic	Capana02g000505(dist=58821), Capana02g000506(dist=21227)	ATTGACCAAGGACTTTTCGTCATGA	TTAAGACGTTATTGCAACCAGTTGAG	65877898	65877922	65878085	65878110
CaSNP016	Chr02	G	75886898	intergenic	Capana02g000599(dist=51050), Capana02g000600(dist=94585)	TAAGAACAAAGCTCAGGAAACTCAC	TATGGACTAAGACCCAACAATAACATGAAAATG	75886753	75886777	75886908	75886940
CaSNP018	Chr02	G	93209608	intergenic	Capana02g000796(dist=22537), Capana02g000798(dist=25084)	ATTACTTTGTCCGTTGGTCAAATCGA	TGTGTGGGTGTATGAAAATATGTGTGT	93209445	93209470	93209634	93209660
CaSNP020	Chr02	C	122900326	intergenic	Capana02g001370(dist=37011), Capana02g001373(dist=201608)	TCAGTTGGGAGTAGGAATCAGA	CATTTCATCAACCTTCACAGGATGGAAA	122900198	122900219	122900364	122900391
CaSNP021	Chr02	A	123097780	intergenic	Capana02g001370(dist=234465), Capana02g001373(dist=4154)	ACAGACATGGACGCTGACATGAT	CTTCATGCCATGCCAATGTCATATCTACGCC	123097738	123097760	123097855	123097885
CaSNP025	Chr03	C	10061	intergenic	NONE(dist=NONE), Capana03g000001(dist=17126)	GGTCAAACGAGTAAAACAGCAGGAA	CAAATGGCTTCTTCAACACAAACA	9957	9981	10114	10137
CaSNP026	Chr03	C	17103662	intronic	Capana03g001018	ACGGCTATATGGGTTCGCCATTAACTCGTC	GAAGGCGTTTAAATATAAGGGCTCATCG	17103606	17103635	17103769	17103796
CaSNP027	Chr03	G	32615441	intergenic	Capana03g001680(dist=59712), Capana03g001684(dist=85842)	TTTTCTTGCTGTCGAGAATTGATTTAG	ATTCTAACTATGCTCCCCTG	32615340	32615366	32615457	32615476
CaSNP029	Chr03	C	68918292	intergenic	Capana03g002419(dist=95305), Capana03g002422(dist=177221)	AATTCCAGTGTGTCCAGGCAATATAG	TATAGTAGGAAGGATTTGGCCGTG	68918209	68918234	68918360	68918383
CaSNP030	Chr03	A	99284562	intergenic	Capana03g002672(dist=87783), Capana03g002674(dist=45040)	AAATATGTGGGAATGCTATCTAACGA	GGTATCCAGGCCAAAAAGAA	99284474	99284499	99284648	99284667
CaSNP031	Chr03	T	207981481	intergenic	Capana03g003322(dist=23757), Capana03g003323(dist=6762)	AGAGTGCCAAGGTGATTTGATGAG	CGGACTCTAAACGAACTCAAATTTG	207981327	207981350	207981497	207981521
CaSNP032	Chr03	A	230168369	intergenic	Capana03g003592(dist=30155), Capana03g003593(dist=141569)	TGTCTCACTTGGGCGATGACTAATGCGG	GTTATCGCATAAGTGAGGCAGTAGGT	230168310	230168337	230168456	230168481
CaSNP033	Chr03	G	246161128	intergenic	Capana03g004111(dist=16689), Capana03g004112(dist=24339)	CCCATCTCCAGTGAGTGAGAATTGTAT	CACCACATATACATACCCACACTTCAC	246161078	246161104	246161222	246161248
CaSNP034	Chr04	G	1205997	intergenic	Capana04g000106(dist=22320), Capana04g000108(dist=7574)	GAAATAGTGCATTGAAATTGACTAGGCGCGA	CGTGTTTGGGTTGGCAAAACAATAGCTAAA	1205851	1205881	1206010	1206039
CaSNP036	Chr04	C	30522616	intergenic	Capana04g001097(dist=30408), Capana04g001099(dist=35382)	AACACTACCCACTATTGGTCAATAC	AACCCTAATCAAATTGCAGTGATTGGTCGC	30522486	30522510	30522635	30522664
CaSNP037	Chr04	A	42814994	intergenic	Capana04g001284(dist=45192), Capana04g001285(dist=70465)	ATCGATCTGCGCATTGTTAGGT	TTCTTGAGAGCAACTTGTGAAGAAT	42814898	42814919	42815028	42815052
CaSNP039	Chr04	A	149995516	intergenic	Capana04g001993(dist=450418), Capana04g001994(dist=15561)	CATGATCATGAACTTGTACATGGG	TCAATTTCAAGACGAATCCCCAAGCTAT	149995465	149995488	149995665	149995692
CaSNP040	Chr04	A	194312889	intergenic	Capana04g002302(dist=32244), Capana04g002303(dist=13312)	AGCCATGTCAGTTATCAGTAAAC	AGCCCAATGTGAGTTTTTCTAGTTGGA	194312790	194312812	194312933	194312959
CaSNP041	Chr04	T	202749540	intergenic	Capana04g002442(dist=3883), Capana04g002444(dist=307054)	CCACGGGCTATATGGTTCCTTCATTAACTC	TTTTGCTAATTCGGGAGACATGAT	202749444	202749473	202749577	202749600
CaSNP042	Chr05	A	1652517	intergenic	Capana05g000095(dist=39310), Capana05g000097(dist=11882)	ATGTCTATTTGGGTGGAAAAATCGGCG	ACAAAAGTTTAACCGGACCCTACTGGG	1652463	1652489	1652621	1652647
CaSNP043	Chr05	G	15010086	intergenic	Capana05g000551(dist=23458), Capana05g000552(dist=55006)	ATGTAAATTTCACAGGACAAACAACCAAAA	CCTCAAACTTATGATTTTCCGAGCTGTG	15009922	15009951	15010125	15010152
CaSNP044	Chr05	C	29437076	intergenic	Capana05g000760(dist=118925), Capana05g000762(dist=119956)	AGAAACACGGAAATGGAATGCTG	TTAGGGCTCGTTTAGATTTGAAAAT	29436993	29437015	29437142	29437166
CaSNP046	Chr05	T	55409771	intergenic	Capana05g001047(dist=181315), Capana05g001049(dist=419298)	TTTTGTACCTTCCATATTTCTGCATGAATTG	TCAAAATACTCAAATCATGGATGCT	55409642	55409672	55409783	55409807
CaSNP047	Chr05	T	85520600	intronic	Capana05g001203	TCTTATCTCGTATTTCATCTTGCG	AGAAGTAGAGAGGTTGTTTCCCGAT	85520451	85520474	85520609	85520633
CaSNP050	Chr05	C	195667229	intergenic	Capana05g002051(dist=25767), Capana05g002053(dist=135601)	CATCGTCATTGACCTCAGAAAATACACACA	TTTCTCACCGGAAATCTCAATCTCC	195667058	195667087	195667259	195667283
CaSNP051	Chr05	A	206239166	intergenic	Capana05g002278(dist=81508), Capana05g002279(dist=3026)	CAACTGTTTGTGTCACCACTGAAAATC	TGCGGCACTCTATTTAAGGCCCTATACACTG	206239074	206239100	206239210	206239240
CaSNP052	Chr06	A	388508	intergenic	Capana06g000030(dist=14164), Capana06g000031(dist=34767)	AGCCTGTTTAGAGTAGGCCGATCGATA	GGGAGTGGCCTAGTATGGGACTTTTTA	388460	388486	388605	388631
CaSNP053	Chr06	G	15889098	intergenic	Capana06g000911(dist=65584), Capana06g000912(dist=225115)	CGGGTCCTACTATTCTATGGGATA	AATAGCACACCAATTTGGCCTAAA	15888989	15889012	15889124	15889147
CaSNP054	Chr06	T	29923116	intergenic	Capana06g001366(dist=32808), Capana06g001367(dist=5222)	ATGAGGATGTTGCGTTTGTTGTGT	AGTCTTTCACACCTACACACTGGGGC	29923084	29923107	29923237	29923262
CaSNP055	Chr06	A	58719488	intergenic	Capana06g001856(dist=446846), Capana06g001857(dist=257)	ATGTTTGTTTGAGAGTTGTCCATTTG	GTGTAATTGTGCATTCCTTGTTGTA	58719364	58719389	58719525	58719549
CaSNP057	Chr06	T	84899684	intergenic	Capana06g002066(dist=842074), Capana06g002067(dist=134068)	GGCCATAAGGTTCACATAACTGAAGTAA	CAGTAGATTCCAGTCTCAGCTGTCAGTA	84899583	84899610	84899815	84899842
CaSNP058	Chr06	A	183853828	intergenic	Capana06g002600(dist=644881), Capana06g002601(dist=11123)	AGGGAGCCCTTTTTATATCAGCTAT	AGAAGGTATGTTGATTCAAGT	183853735	183853759	183853868	183853888
CaSNP059	Chr06	C	200161574	intergenic	Capana06g002730(dist=399614), Capana06g002731(dist=109856)	TTCTTTATCTTCAGAGGCCACAAGG	TTAACTCCCTCCACATAAGTAGCCTA	200161486	200161510	200161616	200161641
CaSNP060	Chr07	A	3942086	intergenic	Capana07g000067(dist=58368), Capana07g000068(dist=95166)	TTTGTGAAAAATCGGTGTGCTATAGC	ATATTTAGTTGACCTGAAAATGCCCCATT	3942056	3942081	3942226	3942254
CaSNP061	Chr07	G	101332262	intergenic	Capana07g000826(dist=453236), Capana07g000827(dist=118932)	TGGTCCGTTTCAACCATGGTAGTAACTCTAT	GTGAAGGTCTAAGCGATGATCAATCGTA	101332125	101332155	101332292	101332319
CaSNP062	Chr07	C	110735031	intergenic	Capana07g000884(dist=96244), Capana07g000885(dist=461951)	CTACCCTTTTCTTTTTCCTGCTTCTGAA	ACATACTGCGGGTATCAAAAGTGT	110734932	110734959	110735053	110735076
CaSNP064	Chr07	G	193860404	intergenic	Capana07g001621(dist=50424), Capana07g001623(dist=291469)	AGATTTGCAACTTACCACTGACTACTCTGG	AAAGAGTAATGTTGGAGAAGCTAAGT	193860354	193860383	193860494	193860519
CaSNP065	Chr07	T	216674684	intronic	Capana07g002223	CAAGGCTATAAATACCCCACACCAATA	AGTGCATCATTAAAGTGAAGCGCAATTTAAA	216674636	216674662	216674816	216674846
CaSNP067	Chr08	C	119957941	intronic	Capana08g000852	GCCACATAAGGGGTCACATAAGATAAAG	AGCTGACCCCACAACTCTTCTTTCTAA	119957907	119957934	119958081	119958107
CaSNP068	Chr08	A	126315482	intergenic	Capana08g001190(dist=63765),Capana08g001192(dist=18243)	GCTATCACGATGCATCATTGGAAAAGGAT	CTAAATCACACTCGTCCCTTTCAGTAGCT	126315406	126315434	126315513	126315541
CaSNP069	Chr08	T	140042041	intronic	Capana08g002024	GACTCGAAGTGCTTACCTACCTA	AAAATTAGTTGACTCTGCGTCTGTTG	140041885	140041907	140042057	140042082
CaSNP070	Chr08	T	147458068	intergenic	Capana08g002478(dist=9519),Capana08g002479(dist=58005)	CAAAAATCCCCTCACAATTTCGGT	TTGTCTCCTCCAATGGTTCAAATTTGCGAA	147458031	147458054	147458198	147458227
CaSNP071	Chr09	T	159969	intergenic	Capana09g000008(dist=75588),Capana09g000009(dist=30044)	AGGACAGGAAAATTGCCATTTGTG	AGTTGGTCGTACTTGGACATAATAG	159823	159846	159983	160007
CaSNP073	Chr09	A	29801701	intergenic	Capana09g000644(dist=224379),Capana09g000645(dist=200917)	GATAGGAAGACAAATGAGCCA	TAAGATTGGAGGCCATTTGAGAG	29801669	29801689	29801846	29801868
CaSNP074	Chr09	G	68126386	intergenic	Capana09g000909(dist=629459),Capana09g000912(dist=560907)	ACCAACCCTAGTCCAATCGTAT	TACACCCTTGGACAATATTGTTGGT	68126309	68126330	68126445	68126469
CaSNP075	Chr09	C	83904130	intergenic	Capana09g001014(dist=70222),Capana09g001016(dist=138895)	CGCTATCGCGCTGTGTCACAAAAAT	TTTTAGTAAGACAGTGTGCCACTTGAG	83904033	83904057	83904161	83904187
CaSNP077	Chr09	T	107622000	intergenic	Capana09g001146(dist=6605),Capana09g001148(dist=1088420)	ATTGATGTTTCCTAAATATTTGACGC	CATAATCATTCTTCGATTACCACAACC	107621944	107621969	107622104	107622130
CaSNP078	Chr09	C	151594116	intergenic	Capana09g001380(dist=32741),Capana09g001381(dist=46788)	CGACTCAGAAATTGTTGTGGAAG	TGCATGGTTCAACTTCCTCTATGTCCGA	151594060	151594082	151594188	151594215
CaSNP079	Chr09	A	174867063	intergenic	Capana09g001517(dist=493588),Capana09g001518(dist=827650)	AAGAGCAAACTTATGAACTGCAGTTCT	AAGGCATAATTAATTCCTGCCTTTCGCT	174866961	174866987	174867102	174867129
CaSNP080	Chr09	C	201186352	intergenic	Capana09g001756(dist=320621),Capana09g001757(dist=237666)	CTACTGGCTGGTGATTTCTCATCC	TACAATACTCTCAGTCAAGCCCT	201186238	201186261	201186431	201186453
CaSNP081	Chr09	T	212666535	intergenic	Capana09g001841(dist=77901),Capana09g001845(dist=96675)	ACTGGGCCGATTTCCTTAGGT	TGAGGGGGTGTAATGGAGAATATACC	212666506	212666526	212666649	212666674
CaSNP082	Chr09	C	227332841	intergenic	Capana09g002058(dist=129990),Capana09g002059(dist=93233)	TCCTCTACCCTTTTACCCCTC	GCGTAGCAATGAAACAACTACGAA	227332788	227332808	227332944	227332967
CaSNP083	Chr10	A	1684877	intergenic	Capana10g000111(dist=106434),Capana10g000112(dist=114385)	GCTAAATCGGTGTGCTATATAGTCCACAGTTC	CACCTACGAAACCGTTAGC	1684715	1684746	1684916	1684934
CaSNP085	Chr10	G	49575961	intergenic	Capana10g000783(dist=327282),Capana10g000784(dist=10375)	TACCAGTCACAACATCGGGTGAAT	AACAATATCCGTATGCTAGATGGGGTA	49575892	49575915	49576063	49576089
CaSNP086	Chr10	A	59842082	intergenic	Capana10g000856(dist=857442),Capana10g000861(dist=416770)	GACAGGACTTTCAAACTTCTTAGGAAACTT	TTTAGTACTCATAGCAGGTACCAGC	59841992	59842021	59842123	59842147
CaSNP087	Chr10	C	90296558	intergenic	Capana10g001022(dist=325453),Capana10g001023(dist=63723)	TTCTTTGGGTGGACTTCCGATGTAAT	GAGGAAATTACAAGTCAAAAGCCCA	90296511	90296536	90296737	90296761
CaSNP088	Chr10	C	110331207	intergenic	Capana10g001121(dist=13088),Capana10g001122(dist=1448)	AAATACTTTCTAGGCATTGGGGTG	ATCTGCTAGGATCTTTTAGAGGCTG	110331096	110331119	110331245	110331269
CaSNP089	Chr10	G	128106918	intergenic	Capana10g001218(dist=12891),Capana10g001219(dist=85)	TGATATTGGGTTCGTGTGAAG	CTCAATACAGCTTAACTCCGTCAAGC	128106791	128106811	128106948	128106973
CaSNP090	Chr10	C	133308217	intergenic	Capana10g001254(dist=6268),Capana10g001255(dist=295262)	GCGCCATTCCCTAATTTCCCAATTATCA	AAAGGGACTAACTGAGTAACGTGAGA	133308111	133308138	133308273	133308298
CaSNP093	Chr10	C	194298972	intergenic	Capana10g001991(dist=17688),Capana10g001993(dist=607154)	CAGATTCGGGAATAGCTATCAGATTGA	TAGTAGTCACACAAGCCTCTAAG	194298833	194298859	194298992	194299014
CaSNP094	Chr11	C	7376328	intergenic	Capana11g000284(dist=9355),Capana11g000285(dist=114864)	TAACACACCGATTTGGCTTGAAAATG	CAAACAGGCAAAATAGCGTCTATGGAG	7376251	7376276	7376460	7376486
CaSNP095	Chr11	A	20394748	intergenic	Capana11g000598(dist=68039),Capana11g000599(dist=320557)	CCATATTCAAACTATCTGGTGCTC	CGATAGCTGATCCTAGAGCAAGTATGAGTAA	20394665	20394688	20394835	20394865
CaSNP097	Chr11	T	83162468	intergenic	Capana11g000977(dist=495776),Capana11g000979(dist=35699)	GAACTCTCAATGACAATCCATTCGAT	TTATATGTTCCCAGGTGCAGAGGATTT	83162439	83162464	83162538	83162564
CaSNP098	Chr11	G	103670456	intergenic	Capana11g001037(dist=460853),Capana11g001039(dist=1216467)	CTGAGCAACTGTATCTGACAAAC	GATGCGATATTGACACCCTTCCA	103670271	103670293	103670512	103670534
CaSNP100	Chr11	G	126086474	intergenic	Capana11g001115(dist=1399224),Capana11g001116(dist=414472)	AGTCATATTTAGTGCACGAAGGGAAGA	AGATGGTAACTGACACTGTACTGGAACTG	126086441	126086467	126086578	126086606
CaSNP101	Chr11	C	147712069	intergenic	Capana11g001241(dist=308405),Capana11g001243(dist=446565)	AAGCACACTACCTCAAGTATATGTTACCATGT	AAAGGTAATTGTGCGGAACATATGTTAT	147712033	147712064	147712208	147712235
CaSNP104	Chr11	A	187264564	intergenic	Capana11g001643(dist=8180),Capana11g001644(dist=7850)	GACTTGCAAGTCTGGTTCTGATGATACCCG	ACATATCATAAGTCCTGCATCGGCAA	187264499	187264528	187264675	187264700
CaSNP105	Chr11	T	201422286	intergenic	Capana11g001886(dist=738172),Capana11g001888(dist=90770)	TAGCTTGATGGAATGCACATGAGATTAGA	ATAAGACATGACACTTCTTGACTCACGA	201422253	201422281	201422392	201422419
CaSNP108	Chr12	T	19018670	intergenic	Capana12g000669(dist=17563),Capana12g000670(dist=31430)	CTTCCTTTTCAAGCTAGCATTTT	ATCCTTGTACTTTGTTTGTTGCACATGGC	19018600	19018622	19018734	19018762
CaSNP109	Chr12	T	40630040	intronic	Capana12g001011	TTTCTCTTTCGCACAAGTGTAAGGT	GGATTTGGAAACCATTAACAACGACAA	40629991	40630015	40630189	40630215
CaSNP110	Chr12	T	157503920	intergenic	Capana12g001753(dist=144714),Capana12g001754(dist=465035)	GAAGCTTGGTCTCCAGTT	ACAGACAATATCAACAAATCCAACGCAA	157503838	157503855	157504039	157504066
CaSNP112	Chr12	A	181587490	intergenic	Capana12g001923(dist=245361),Capana12g001930(dist=80262)	CAAATACATTGATTTTCCCGAC	TCGGTTTTATGAGTTTTTCGGCGAAGTGGG	181587376	181587397	181587540	181587569
CaSNP114	Chr12	T	209409124	intergenic	Capana12g002270(dist=214333),Capana12g002272(dist=1432)	AAAAAGAGGGAGATTGTTAGCATCCTA	CATGATCTTCGTCGATTGCATTTTA	209409050	209409076	209409168	209409192
CaSNP117	Chr00	A	153471050	intergenic	NONE(dist=NONE),Capana00g000004(dist=1206787)	TAATCCTCATGTCCCCATTTGG	AATGAATGACTTCTGAAATTCGTGG	153470968	153470989	153471127	153471151
CaSNP118	Chr00	A	185313467	intergenic	NONE(dist=NONE),Capana00g000034(dist=46744)	ACAAGTGTGGAGTCTCTTAAACCTAT	TCGACCCATATAGCACACTAATC	185313417	185313442	185313564	185313586
CaSNP122	Chr00	C	313400109	intergenic	Capana00g000922(dist=9108),Capana00g000923(dist=120781)	CACATAAAGCTTCTACTACGGTCCCC	TTGACGATCGTCAATGATCCTGTATAATA	313400043	313400068	313400134	313400162
CaSNP123	Chr00	A	338750339	intergenic	Capana00g001057(dist=608224),Capana00g001059(dist=76525)	AATGCCAACACATAAGATACCTCC	GCACAGATTTGTTTCGTGATTCATT	338750218	338750241	338750452	338750476
CaSNP125	Chr00	A	400855677	intergenic	Capana00g001508(dist=21246),Capana00g001509(dist=12783)	AACCCTGGATGCGTCTTTTAAAA	CGTGTCAAACTTCCAGGTCCCAAATAAA	400855547	400855569	400855687	400855714
CaSNP126	Chr00	A	426331294	intergenic	Capana00g001746(dist=283290),Capana00g001749(dist=12168)	CACTACTTGGGAGCTTACGGTTTTA	AAGCATCACTAGCTTACGCTTTGACC	426331181	426331205	426331347	426331372
CaSNP127	Chr00	A	459276029	intergenic	Capana00g002231(dist=35391),Capana00g002233(dist=47253)	CCCCGATCAATTTTTCTCCTACAAAA	GTTGGAAACTATCCCAGTATGATCCGTTTAAA	459275917	459275942	459276056	459276087
a Chromosome, position, and genomic region of the perfect SNPs are indicated based on the reference genome of C. annuum cultivars, Zunla-1 [3].
