# Supplementary material for: Target sequencing reveals genetic diversity, population structure, core-SNP markers, and fruit shape-associated loci in pepper varieties
Source: BMC Plant Biol. 2019 Dec 23;19:578. doi: 10.1186/s12870-019-2122-2 (PMC6929450; doi:10.1186/s12870-019-2122-2)
Supplement: Supplementary file 10 — Additional file 10: Table S3. Characteristics of the 92 perfect SNPs and the diversity detected in the 271 pepper varieties and four fruit shape populations. [file 12870_2019_2122_MOESM10_ESM.xlsx]

## Sheet: Table S3
Table S3. Characteristics of the 92 perfect SNPs and the diversity detected in the 271 pepper varieties and four fruit shape populaions.
SNP ID	Chromosome a	Position a	Alleles	Genetic parameters in the 271 varieties						PIC value for each fruit shape b				Ho value for each fruit shape					He value for each fruit shape					MAF value for each fruit shape
				Ho	He	MAF	PIC		Blocky-fruited	Long horn-fruited	Short horn-fruited	Linear-fruited		Blocky-fruited	Long horn-fruited	Short horn-fruited	Linear-fruited		Blocky-fruited	Long horn-fruited	Short horn-fruited	Linear-fruited		Blocky-fruited	Long horn-fruited	Short horn-fruited	Linear-fruited
CaSNP001	Chr01	657915	C/T	0.428	0.3364	0.214	0.2798		0	0.2786	0.375	0.375		0	0.4248	1	1		0	0.3346	0.5	0.5		0	0.2124	0.5	0.5
CaSNP003	Chr01	46784687	A/G	0.2261	0.3147	0.1957	0.2652		0.3425	0.2758	0.1889	0.0465		0.4167	0.2233	0.16	0		0.4387	0.3303	0.2112	0.0476		0.325	0.2087	0.12	0.0244
CaSNP004	Chr01	64927233	C/T	0.0738	0.4862	0.417	0.368		0.063	0.375	0.2118	0.3151		0.0449	0.0708	0.04	0.1628		0.0651	0.5	0.2408	0.3918		0.0337	0.4956	0.14	0.2674
CaSNP005	Chr01	78446633	C/T	0.2177	0.3953	0.2712	0.3172		0	0.2786	0.375	0.2113		0	0.3894	0.28	0.186		0	0.3346	0.5	0.2401		0	0.2124	0.5	0.1395
CaSNP006	Chr01	128314154	A/G	0.3801	0.4856	0.4151	0.3677		0.2956	0.2568	0.3602	0.338		0.3371	0.2832	0.6	0.5814		0.3606	0.3026	0.4712	0.4308		0.236	0.1858	0.38	0.314
CaSNP007	Chr01	165812020	A/G	0.3506	0.4542	0.3487	0.3511		0.1865	0.3468	0.2843	0.3611		0.191	0.4071	0.28	0.5814		0.2081	0.4464	0.3432	0.473		0.118	0.3363	0.22	0.3837
CaSNP008	Chr01	172306324	A/G	0.2915	0.4146	0.2934	0.3287		0	0.374	0.3219	0.2669		0	0.5133	0.4	0.2558		0	0.4981	0.4032	0.3172		0	0.469	0.28	0.1977
CaSNP009	Chr01	204678121	G/T	0.5904	0.4988	0.476	0.3744		0.3739	0.3749	0.3318	0.3214		0.7528	0.5752	0.52	0.3256		0.4977	0.4998	0.42	0.4024		0.4663	0.4912	0.3	0.2791
CaSNP010	Chr01	223108292	C/T	0.2841	0.3427	0.2196	0.284		0.0531	0.3033	0.375	0.3611		0.0562	0.3894	0.28	0.4884		0.0546	0.3728	0.5	0.473		0.0281	0.2478	0.5	0.3837
CaSNP011	Chr01	268028719	C/T	0.0705	0.3335	0.2115	0.2779		0.3099	0.3366	0.0767	0		0.1034	0.0971	0	0		0.3835	0.4283	0.0799	0		0.2586	0.3107	0.0417	0
CaSNP012	Chr01	285146207	A/G	0.2989	0.3849	0.2601	0.3109		0.0822	0.3061	0.3685	0.3548		0.0674	0.3451	0.52	0.5349		0.0858	0.3772	0.4872	0.4611		0.0449	0.2522	0.42	0.3605
CaSNP014	Chr02	57907417	G/C	0.2583	0.41	0.2878	0.3259		0.0111	0.3088	0.3481	0.3083		0.0112	0.354	0.52	0.3721		0.0112	0.3815	0.4488	0.3807		0.0056	0.2566	0.34	0.2558
CaSNP015	Chr02	65878069	A/C	0.1292	0.1336	0.072	0.1246		0.0111	0.0883	0.2516	0.2762		0.0112	0.0796	0.28	0.4186		0.0112	0.0926	0.2952	0.331		0.0056	0.0487	0.18	0.2093
CaSNP016	Chr02	75886898	A/G	0.155	0.4305	0.3137	0.3379		0.1997	0.3434	0.3108	0.3329		0.0562	0.2655	0.2	0.0465		0.225	0.4404	0.3848	0.4218		0.1292	0.3274	0.26	0.3023
CaSNP018	Chr02	93209608	A/G	0.321	0.4856	0.4151	0.3677		0.0326	0.3678	0.3648	0.3329		0.0112	0.4779	0.48	0.4651		0.0331	0.4859	0.48	0.4218		0.0169	0.4159	0.4	0.3023
CaSNP020	Chr02	122900326	A/C	0.2657	0.3759	0.2509	0.3053		0.0531	0.2607	0.3734	0.3274		0.0337	0.292	0.76	0.3953		0.0546	0.3081	0.4968	0.4124		0.0281	0.1903	0.46	0.2907
CaSNP021	Chr02	123097780	A/G	0.2583	0.3608	0.2362	0.2957		0.0531	0.2489	0.3714	0.3274		0.0337	0.3009	0.64	0.3953		0.0546	0.2913	0.4928	0.4124		0.0281	0.177	0.44	0.2907
CaSNP025	Chr03	10061	C/G	0.3469	0.4657	0.369	0.3573		0.1932	0.3603	0.2983	0.3581		0.2472	0.4071	0.16	0.5116		0.2166	0.4715	0.3648	0.4673		0.1236	0.3805	0.24	0.3721
CaSNP026	Chr03	17103662	C/T	0.0554	0.4996	0.4852	0.3748		0.1578	0.3678	0.0739	0.0848		0.0787	0.0708	0	0		0.1728	0.4859	0.0768	0.0887		0.0955	0.4159	0.04	0.0465
CaSNP027	Chr03	32615441	G/T	0.3506	0.3919	0.2675	0.3151		0.1578	0.3322	0.3602	0.3471		0.1685	0.354	0.6	0.5814		0.1728	0.4207	0.4712	0.447		0.0955	0.3009	0.38	0.3372
CaSNP029	Chr03	68918292	C/T	0.2122	0.2732	0.1633	0.2359		0.1903	0.1854	0.1364	0.3658		0	0.1802	0.16	0.6667		0.213	0.2068	0.1472	0.4819		0.1212	0.1171	0.08	0.4048
CaSNP030	Chr03	99284562	A/T	0.0959	0.3832	0.2583	0.3098		0.1725	0.2607	0.375	0.3611		0.0112	0.0973	0.28	0.1628		0.1907	0.3081	0.5	0.473		0.1067	0.1903	0.5	0.3837
CaSNP031	Chr03	207981481	C/T	0.2657	0.3279	0.2066	0.2741		0.1178	0.3088	0.3734	0.285		0.0674	0.3363	0.44	0.3953		0.1257	0.3815	0.4968	0.3442		0.0674	0.2566	0.46	0.2209
CaSNP032	Chr03	230168369	A/G	0.3462	0.375	0.25	0.3047		0.1167	0.3061	0.3405	0.3744		0.1	0.4112	0.32	0.561		0.1244	0.3773	0.4352	0.4988		0.0667	0.2523	0.32	0.4756
CaSNP033	Chr03	246161128	G/T	0.3985	0.4943	0.4465	0.3721		0.3528	0.3635	0.3602	0.1214		0.3258	0.5221	0.52	0.1395		0.4573	0.4774	0.4712	0.1298		0.3539	0.3938	0.38	0.0698
CaSNP034	Chr04	1205997	A/G	0.3616	0.4657	0.369	0.3573		0.0914	0.3699	0.1889	0.3683		0.0787	0.6106	0.24	0.3721		0.096	0.49	0.2112	0.4867		0.0506	0.4292	0.12	0.4186
CaSNP036	Chr04	30522616	C/T	0.2915	0.4685	0.3745	0.3588		0.1796	0.3399	0.3602	0.1214		0.2247	0.4071	0.28	0.1395		0.1995	0.4342	0.4712	0.1298		0.1124	0.3186	0.38	0.0698
CaSNP037	Chr04	42814994	A/T	0.4686	0.4961	0.4557	0.373		0.3668	0.3748	0.2983	0.2237		0.5506	0.5133	0.4	0.2093		0.4838	0.4996	0.3648	0.2566		0.4101	0.4867	0.24	0.1512
CaSNP039	Chr04	149995516	A/G	0.4059	0.4461	0.3358	0.3466		0.3333	0.2568	0.2983	0.0651		0.6067	0.354	0.48	0.0698		0.4227	0.3026	0.3648	0.0673		0.3034	0.1858	0.24	0.0349
CaSNP040	Chr04	194312889	A/C	0.3395	0.3759	0.2509	0.3053		0	0.3468	0.3746	0.3638		0	0.4602	0.4	0.6977		0	0.4464	0.4992	0.4781		0	0.3363	0.48	0.3953
CaSNP041	Chr04	202749540	C/T	0.2362	0.3406	0.2177	0.2826		0	0.3033	0.2327	0.3581		0	0.3363	0.16	0.5116		0	0.3728	0.2688	0.4673		0	0.2478	0.16	0.3721
CaSNP042	Chr05	1652517	A/C	0.3542	0.4436	0.3321	0.3452		0.3621	0.2489	0.3405	0.2237		0.4382	0.3186	0.48	0.2093		0.4748	0.2913	0.4352	0.2566		0.3876	0.177	0.32	0.1512
CaSNP043	Chr05	15010086	G/T	0.5498	0.5	0.4963	0.375		0.3657	0.3678	0.3546	0.2113		0.5393	0.6726	0.48	0.2791		0.4818	0.4859	0.4608	0.2401		0.4045	0.4159	0.36	0.1395
CaSNP044	Chr05	29437076	C/T	0.2878	0.3279	0.2066	0.2741		0.2836	0.1718	0.1364	0.3745		0.2584	0.1947	0.16	0.6744		0.3422	0.1898	0.1472	0.4989		0.2191	0.1062	0.08	0.4767
CaSNP046	Chr05	55409771	C/T	0.3838	0.4964	0.4576	0.3732		0.2794	0.3749	0.3405	0.3083		0.3371	0.3982	0.24	0.5116		0.3358	0.4998	0.4352	0.3807		0.2135	0.4912	0.32	0.2558
CaSNP047	Chr05	85520600	C/T	0.2399	0.4998	0.4889	0.3749		0.3224	0.375	0.3318	0.285		0.2022	0.2124	0.12	0.4419		0.404	0.5	0.42	0.3442		0.2809	0.4956	0.3	0.2209
CaSNP050	Chr05	195667229	C/T	0.4022	0.3987	0.2749	0.3192		0.1262	0.3513	0.3602	0.3716		0.1236	0.4867	0.52	0.6977		0.1354	0.4547	0.4712	0.4932		0.073	0.3496	0.38	0.4419
CaSNP051	Chr05	206239166	A/T	0.2546	0.4115	0.2897	0.3268		0.3029	0.3678	0.3108	0.1214		0.3146	0.2832	0.28	0.0465		0.3722	0.4859	0.3848	0.1298		0.2472	0.4159	0.26	0.0698
CaSNP052	Chr06	388508	A/C	0.1771	0.4575	0.3542	0.3529		0.0111	0.3451	0.2983	0.1545		0.0112	0.3097	0.32	0.093		0.0112	0.4435	0.3648	0.1687		0.0056	0.3319	0.24	0.093
CaSNP053	Chr06	15889098	A/C	0.2177	0.4912	0.4336	0.3705		0.043	0.3717	0.1064	0.0444		0.0225	0.4602	0.12	0.0465		0.0439	0.4934	0.1128	0.0454		0.0225	0.4425	0.06	0.0233
CaSNP054	Chr06	29923116	C/T	0.3321	0.4386	0.3247	0.3424		0.022	0.3686	0.2327	0.3701		0.0225	0.469	0.32	0.6279		0.0222	0.4873	0.2688	0.4903		0.0112	0.4204	0.16	0.4302
CaSNP055	Chr06	58719488	A/G	0.2111	0.4215	0.3019	0.3327		0.1103	0.3033	0.3546	0.3083		0.1023	0.3009	0.08	0.2791		0.1172	0.3728	0.4608	0.3807		0.0625	0.2478	0.36	0.2558
CaSNP057	Chr06	84899684	G/T	0.3653	0.4607	0.3598	0.3546		0.1865	0.3699	0.3108	0.3738		0.191	0.4159	0.44	0.5581		0.2081	0.49	0.3848	0.4976		0.118	0.4292	0.26	0.4651
CaSNP058	Chr06	183853828	A/G	0.1956	0.2385	0.1384	0.21		0	0.3033	0.1364	0.2465		0	0.3009	0.16	0.3488		0	0.3728	0.1472	0.288		0	0.2478	0.08	0.1744
CaSNP059	Chr06	200161574	C/T	0.1255	0.3902	0.2657	0.3141		0	0.3189	0.3714	0.3329		0	0.1593	0.16	0.2791		0	0.3982	0.4928	0.4218		0	0.2743	0.44	0.3023
CaSNP060	Chr07	3942086	A/G	0.3985	0.497	0.4613	0.3735		0.3742	0.3635	0.3108	0.3716		0.3146	0.4336	0.44	0.4651		0.4984	0.4774	0.3848	0.4932		0.4719	0.3938	0.26	0.4419
CaSNP061	Chr07	101332262	A/G	0.1808	0.4856	0.4151	0.3677		0.0326	0.3614	0.0384	0		0.0337	0.3982	0.04	0		0.0331	0.4735	0.0392	0		0.0169	0.385	0.02	0
CaSNP062	Chr07	110735031	C/A	0.1292	0.1584	0.0867	0.1458		0.063	0.1359	0.3318	0.1545		0.0674	0.1416	0.2	0.186		0.0651	0.1466	0.42	0.1687		0.0337	0.0796	0.3	0.093
CaSNP064	Chr07	193860404	A/G	0.5129	0.4947	0.4483	0.3723		0.3718	0.3693	0.3746	0.3749		0.4382	0.4779	0.56	0.7442		0.4937	0.4887	0.4992	0.4997		0.4438	0.4248	0.48	0.4884
CaSNP065	Chr07	216674684	C/T	0.203	0.4346	0.3192	0.3402		0.0111	0.3061	0.2118	0.2354		0.0112	0.3451	0.2	0.2326		0.0112	0.3772	0.2408	0.2726		0.0056	0.2522	0.14	0.1628
CaSNP067	Chr08	119957941	A/C	0.1328	0.2464	0.1439	0.216		0	0.2786	0.375	0.1035		0	0.1947	0.36	0.1163		0	0.3346	0.5	0.1095		0	0.2124	0.5	0.0581
CaSNP068	Chr08	126315482	A/G	0.203	0.2594	0.1531	0.2257		0	0.2915	0.3602	0.2113		0	0.2301	0.68	0.2791		0	0.3543	0.4712	0.2401		0	0.2301	0.38	0.1395
CaSNP069	Chr08	140042041	T/G	0.214	0.3936	0.2694	0.3162		0.0822	0.2752	0.3318	0.3511		0.0674	0.2566	0.28	0.3721		0.0858	0.3294	0.42	0.4543		0.0449	0.208	0.3	0.3488
CaSNP070	Chr08	147458068	C/T	0.3432	0.4146	0.2934	0.3287		0.349	0.3236	0.3734	0.1698		0.4607	0.2832	0.6	0.1163		0.4505	0.406	0.4968	0.1874		0.3427	0.2832	0.46	0.1047
CaSNP071	Chr09	159969	C/T	0.3469	0.4411	0.3284	0.3438		0.063	0.3555	0.3734	0.285		0.0449	0.5487	0.52	0.3488		0.0651	0.4624	0.4968	0.3442		0.0337	0.3628	0.46	0.2209
CaSNP073	Chr09	29801701	A/G	0.369	0.3832	0.2583	0.3098		0.1004	0.3088	0.3648	0.3638		0.1124	0.4602	0.64	0.5116		0.106	0.3815	0.48	0.4781		0.0562	0.2566	0.4	0.3953
CaSNP074	Chr09	68126386	A/G	0.2768	0.3169	0.1974	0.2667		0.0111	0.3213	0.3734	0.2932		0.0112	0.4513	0.2	0.4186		0.0112	0.4021	0.4968	0.3569		0.0056	0.2788	0.46	0.2326
CaSNP075	Chr09	83904130	C/T	0.2768	0.3343	0.2122	0.2784		0.0111	0.3342	0.3734	0.3083		0.0112	0.4513	0.2	0.4186		0.0112	0.4242	0.4968	0.3807		0.0056	0.3053	0.46	0.2558
CaSNP077	Chr09	107622000	G/T	0.0554	0.4176	0.297	0.3304		0.2514	0.1095	0	0		0.1124	0.0354	0	0		0.2949	0.1162	0	0		0.1798	0.0619	0	0
CaSNP078	Chr09	151594116	C/T	0.1873	0.4845	0.412	0.3671		0.0326	0.3743	0.2327	0.2274		0.0337	0.3091	0.16	0.2143		0.0331	0.4985	0.2688	0.2616		0.0169	0.4727	0.16	0.1548
CaSNP079	Chr09	174867063	A/T	0.0092	0.0091	0.0046	0.0091		0.0339	0	0	0		0.0351	0	0	0		0.0345	0	0	0		0.0175	0	0	0
CaSNP080	Chr09	201186352	C/T	0.1845	0.3235	0.203	0.2712		0.043	0.2087	0.375	0.3683		0.0449	0.2212	0.52	0.186		0.0439	0.2367	0.5	0.4867		0.0225	0.1372	0.5	0.4186
CaSNP081	Chr09	212666535	C/T	0.3801	0.4473	0.3376	0.3472		0.3687	0.2976	0.2118	0.2669		0.4382	0.3894	0.28	0.3023		0.4876	0.3637	0.2408	0.3172		0.4213	0.2389	0.14	0.1977
CaSNP082	Chr09	227332841	C/T	0.1476	0.4823	0.4059	0.366		0.1178	0.3555	0.1638	0.1384		0.0674	0.2832	0.04	0.0233		0.1257	0.4624	0.18	0.1495		0.0674	0.3628	0.1	0.0814
CaSNP083	Chr10	1684877	A/G	0.2657	0.3101	0.1919	0.262		0.1502	0.2644	0.3219	0.3511		0.1348	0.2478	0.4	0.5116		0.1636	0.3136	0.4032	0.4543		0.0899	0.1947	0.28	0.3488
CaSNP085	Chr10	49575961	A/G	0.4059	0.4837	0.4096	0.3667		0.345	0.3399	0.3405	0.3471		0.3258	0.4071	0.32	0.6279		0.4432	0.4342	0.4352	0.447		0.3315	0.3186	0.32	0.3372
CaSNP086	Chr10	59842082	A/T	0.3469	0.4874	0.4207	0.3686		0.1344	0.3678	0.2983	0.0848		0.1573	0.5841	0.4	0.093		0.1449	0.4859	0.3648	0.0887		0.0787	0.4159	0.24	0.0465
CaSNP087	Chr10	90296558	C/T	0.3063	0.4627	0.3635	0.3557		0	0.3568	0.3546	0.0848		0	0.5752	0.56	0.093		0	0.4648	0.4608	0.0887		0	0.3673	0.36	0.0465
CaSNP088	Chr10	110331207	C/T	0.524	0.4485	0.3395	0.3479		0.1424	0.3555	0.3318	0.3638		0.1685	0.6903	0.6	0.7907		0.1543	0.4624	0.42	0.4781		0.0843	0.3628	0.3	0.3953
CaSNP089	Chr10	128106918	G/A	0.0148	0.3685	0.2435	0.3006		0.3745	0.2275	0.0739	0.0444		0.0112	0.0088	0.08	0		0.499	0.2618	0.0768	0.0454		0.4775	0.1549	0.04	0.0233
CaSNP090	Chr10	133308217	C/T	0.3469	0.4985	0.4723	0.3742		0.3098	0.3734	0.2843	0.1545		0.427	0.354	0.44	0.093		0.3833	0.4968	0.3432	0.1687		0.2584	0.4602	0.22	0.093
CaSNP093	Chr10	194298972	A/C	0.2546	0.3124	0.1937	0.2636		0	0.2229	0.3714	0.375		0	0.2655	0.56	0.5814		0	0.2556	0.4928	0.5		0	0.1504	0.44	0.5
CaSNP094	Chr11	7376328	C/T	0.3653	0.5	0.5	0.375		0.3562	0.3693	0.2843	0.3083		0.3933	0.354	0.12	0.4651		0.4636	0.4887	0.3432	0.3807		0.3652	0.4248	0.22	0.2558
CaSNP095	Chr11	20394748	A/C	0.3911	0.4886	0.4244	0.3692		0.3428	0.3342	0.3648	0.2237		0.4719	0.4159	0.4	0.1628		0.4393	0.4242	0.48	0.2566		0.3258	0.3053	0.4	0.1512
CaSNP097	Chr11	83162468	C/T	0.2952	0.4809	0.4022	0.3653		0	0.3706	0.1638	0.1982		0	0.5664	0.2	0.2558		0	0.4912	0.18	0.2231		0	0.4336	0.1	0.1279
CaSNP098	Chr11	103670456	A/G	0.2066	0.2464	0.1439	0.216		0	0.2448	0.3734	0.257		0	0.3097	0.44	0.2326		0	0.2856	0.4968	0.3029		0	0.1726	0.46	0.186
CaSNP100	Chr11	126086474	G/T	0.2546	0.488	0.4225	0.3689		0	0.3711	0.1364	0.0444		0	0.5575	0.16	0.0465		0	0.4923	0.1472	0.0454		0	0.4381	0.08	0.0233
CaSNP101	Chr11	147712069	A/C	0.2472	0.3078	0.19	0.2605		0	0.1987	0.3685	0.3745		0	0.2389	0.44	0.6744		0	0.2237	0.4872	0.4989		0	0.1283	0.42	0.4767
CaSNP104	Chr11	187264564	A/G	0.2288	0.4386	0.3247	0.3424		0.0111	0.3258	0.3108	0.2237		0.0112	0.3274	0.52	0.2558		0.0112	0.4098	0.3848	0.2566		0.0056	0.2876	0.26	0.1512
CaSNP105	Chr11	201422286	T/C	0.0103	0.0102	0.0051	0.0102		0.0217	0.0116	0	0		0.0222	0.0118	0	0		0.022	0.0117	0	0		0.0111	0.0059	0	0
CaSNP108	Chr12	19018670	C/T	0.2177	0.2594	0.1531	0.2257		0.2613	0.1829	0.1889	0.257		0.2472	0.1947	0.16	0.2326		0.3091	0.2036	0.2112	0.3029		0.191	0.115	0.12	0.186
CaSNP109	Chr12	40630040	A/T	0.1697	0.4886	0.4244	0.3692		0.043	0.3699	0.1638	0.0444		0.0225	0.3274	0.2	0.0465		0.0439	0.49	0.18	0.0454		0.0225	0.4292	0.1	0.0233
CaSNP110	Chr12	157503920	T/C	0.2325	0.4685	0.3745	0.3588		0.063	0.3686	0.3546	0.0444		0.0449	0.4336	0.32	0.0465		0.0651	0.4873	0.4608	0.0454		0.0337	0.4204	0.36	0.0233
CaSNP112	Chr12	181587490	A/G	0.2804	0.2867	0.1734	0.2456		0.0111	0.2915	0.3714	0.285		0.0112	0.4071	0.56	0.3488		0.0112	0.3543	0.4928	0.3442		0.0056	0.2301	0.44	0.2209
CaSNP114	Chr12	209409124	T/G	0.3985	0.4694	0.3764	0.3593		0.3739	0.2717	0.2843	0.3662		0.5506	0.2124	0.36	0.5814		0.4977	0.3242	0.3432	0.4827		0.4663	0.2035	0.22	0.407
CaSNP117	Chr00	153471050	A/G	1	0.5	0.5	0.375		0.375	0.375	0.375	0.375		1	1	1	1		0.5	0.5	0.5	0.5		0.5	0.5	0.5	0.5
CaSNP118	Chr00	185313467	A/G	0.2177	0.4999	0.4926	0.3749		0	0.3483	0.2118	0.0651		0	0.5044	0.04	0.0233		0	0.4493	0.2408	0.0673		0	0.3407	0.14	0.0349
CaSNP122	Chr00	313400109	C/G	0.4391	0.3509	0.2269	0.2893		0.1997	0.3513	0.3318	0.1035		0.2584	0.6991	0.44	0.1163		0.225	0.4547	0.42	0.1095		0.1292	0.3496	0.3	0.0581
CaSNP123	Chr00	338750339	A/G	0.1919	0.3722	0.2472	0.3029		0.022	0.2681	0.3602	0.3511		0.0225	0.2566	0.44	0.2326		0.0222	0.3189	0.4712	0.4543		0.0112	0.1991	0.38	0.3488
CaSNP125	Chr00	400855677	A/G	0.4354	0.4531	0.3469	0.3504		0.3607	0.3399	0.3685	0.3329		0.4944	0.3186	0.52	0.5581		0.4722	0.4342	0.4872	0.4218		0.382	0.3186	0.42	0.3023
CaSNP126	Chr00	426331294	A/G	0.3985	0.4531	0.3469	0.3504		0.1344	0.3693	0.3714	0.3511		0.1573	0.5487	0.56	0.4186		0.1449	0.4887	0.4928	0.4543		0.0787	0.4248	0.44	0.3488
CaSNP127	Chr00	459276029	A/G	0.2604	0.4288	0.3113	0.3369		0.2274	0.3293	0.2983	0.3274		0	0.375	0.24	0.4884		0.2616	0.4157	0.3648	0.4124		0.1548	0.2946	0.24	0.2907
a Chromosome and position of the perfect SNPs are indicated based on the reference genome of C. annuum cultivars, Zunla-1 [3]. For each locus: number of alleles observed, expected heterozygosity (He), observed heterozygosity (Ho), Minor allele frequency (MAF) and polymorphism information content (PIC)
b PIC values in certain fruit shape population were zero shown in boldface.
