# Supplementary material for: Target sequencing reveals genetic diversity, population structure, core-SNP markers, and fruit shape-associated loci in pepper varieties
Source: BMC Plant Biol. 2019 Dec 23;19:578. doi: 10.1186/s12870-019-2122-2 (PMC6929450; doi:10.1186/s12870-019-2122-2)
Supplement: Supplementary file 11 — Additional file 11: Table S4. Primer sequences of the 35 core-SNP markers developed in this study. [file 12870_2019_2122_MOESM11_ESM.xls]

## Sheet: Table S4
Table S4. Primer sequences of the 35 core-SNP markers developed in this study.
Primer name	Chr.	Physical locationa	Allele	Primer description	Primer sequences (5'-3')
CaSNP004	Chr01	64927233	C/T	Forward 1	CATCACTGTCACTGGCGAACC
				Forward 2	ACATCACTGTCACTGGCGAACT
				Reverse	GGCTGGTGTGGGGTGGTCG
CaSNP006	Chr01	128314154	A/G	Forward 1	GGGTCCAACGGGAGGCCTA
				Forward 2	GGTCCAACGGGAGGCCTG
				Reverse	GATATTTTAGAGTGGTTCCCTTATCTCGTA
CaSNP052	Chr06	388508	A/C	Forward 1	ATATTTGGCCTAAATCACGCTTGGA
				Forward 2	ATTTGGCCTAAATCACGCTTGGC
				Reverse	GCTATAGCCTACATTTTTGGGGATGG
CaSNP061	Chr07	101332262	A/G	Forward 1	TGGTCTAATCCTAGCCAACCCG
				Forward 2	GTGGTCTAATCCTAGCCAACCCA
				Reverse	CGTAGTCTTGACGGTCAGTCGGAA
CaSNP090	Chr10	133308217	C/T	Forward 1	GGACGCAAGGCCAGGCAG
				Forward 2	GAGGACGCAAGGCCAGGCAA
				Reverse	GGTCCAGGTCGGAAAATTTTTGTAAATTTAAA
CaSNP109	Chr12	40630040	A/T	Forward 1	CATTCCGATGAAAATTCTGAATCCTCA
				Forward 2	CATTCCGATGAAAATTCTGAATCCTCT
				Reverse	AAGGTGCTTCCCCAATTATTGTTGCTTA
CaSNP007	Chr01	165812020	A/G	Forward 1	GCTCTTCTCTCCCTCCAGTTCA
				Forward 2	CTCTTCTCTCCCTCCAGTTCG
				Reverse	GAAAGCCCTAAATCCGCGGTGATAA
CaSNP020	Chr02	122900326	A/C	Forward 1	CTATGTAGCCAATGTAAGTTGAGATATC
				Forward 2	AACTATGTAGCCAATGTAAGTTGAGATATA
				Reverse	GAGATATATAAACCCTAGTCTGGCAGAAA
CaSNP054	Chr06	29923116	C/T	Forward 1	ATCTCATTCATAATCTTGTCCCCTCTA
				Forward 2	CTCATTCATAATCTTGTCCCCTCTG
				Reverse	GATGTTGCGTTTGTTGTGTGGGCTTA
CaSNP112	Chr12	181587490	A/G	Forward 1	CAAGACAATCCAAATCCACGCCA
				Forward 2	CAAGACAATCCAAATCCACGCCG
				Reverse	CTTCGCCGGTTGGTTCGCCGTT
CaSNP018	Chr02	93209608	A/G	Forward 1	GTGGGAGGACATATTTTAGACACG
				Forward 2	GGTGGGAGGACATATTTTAGACACA
				Reverse	AATATGTGTGTAGAGAGAAAAGATGAATAAAAAAT
CaSNP036	Chr04	30522616	C/T	Forward 1	ATCTCCACTCCCTCCAATCAGC
				Forward 2	TAATCTCCACTCCCTCCAATCAGT
				Reverse	GCAGTGATTGGTCGCTACTACTAGTT
CaSNP055	Chr06	58719488	A/G	Forward 1	TAGGGAAAGGAAAAGTTTTGATGCTAATAA
				Forward 2	GGGAAAGGAAAAGTTTTGATGCTAATAG
				Reverse	GTATATTTCCTTATCAGGTGCTTGTTTCTAT
CaSNP059	Chr06	200161574	C/T	Forward 1	ATAATAGTTAAGGCAAAAGAAGACCCAC
				Forward 2	TTATAATAGTTAAGGCAAAAGAAGACCCAT
				Reverse	GAAATATCTCCTCCCTTTCTTCCAAGAA
CaSNP062	Chr07	110735031	C/A	Forward 1	CAAACAATTAAAACTGTAAAAGTTACATACC
				Forward 2	AACAAACAATTAAAACTGTAAAAGTTACATACA
				Reverse	GGGTATCAAAAGTGTAATTGTTGTGGG
CaSNP068	Chr08	126315482	A/G	Forward 1	CGATGTTGTACCTGTTCCATTGTGA
				Forward 2	GATGTTGTACCTGTTCCATTGTGG
				Reverse	CCGCGATTAGCCAGTATTGTATCAAAAA
CaSNP071	Chr09	159969	C/T	Forward 1	CTTGGACATAATAGCTGAATTGCCTAAA
				Forward 2	TTGGACATAATAGCTGAATTGCCTAAG
				Reverse	CATAAGCAGCATAATCCATCAGCTTCAA
CaSNP095	Chr11	20394748	A/C	Forward 1	ATTTGAGATATGGATCTTTCTAGATTGATAATT
				Forward 2	TTGAGATATGGATCTTTCTAGATTGATAATG
				Reverse	TTTAACTTCTCTTTCTCAATCTGTTGAGCAT
CaSNP097	Chr11	83162468	C/T	Forward 1	CTCTCAATGACAATCCATTCGATAGAT
				Forward 2	TCTCAATGACAATCCATTCGATAGAC
				Reverse	CATCAATGGCCCGTTGGTAGGCTA
CaSNP011	Chr01	268028719	C/T	Forward 1	GTAGCTTAAATCATGAGTAACAAACATAATC
				Forward 2	AAGTAGCTTAAATCATGAGTAACAAACATAATT
				Reverse	GAAACTACGTGTAGTGATTCAGTAGCTTAT
CaSNP069	Chr08	140042041	T/G	Forward 1	CTTTATTTGACTTCTGCTTTTGCTAAAAATAAT
				Forward 2	TTTATTTGACTTCTGCTTTTGCTAAAAATAAG
				Reverse	GACTCTGCGTCTGTTGTTCAAATAAAAATTT
CaSNP003	Chr01	46784687	A/G	Forward 1	TAGGGTCATTAAGAGAATTTATTGATATCC
				Forward 2	CTTAGGGTCATTAAGAGAATTTATTGATATCT
				Reverse	TTCTCTATATGGATGGGAAACTTGATGTAAA
CaSNP016	Chr02	75886898	A/G	Forward 1	CCAACAATAACATGAAAATGAATTCGATTC
				Forward 2	CCCAACAATAACATGAAAATGAATTCGATTT
				Reverse	AAGATTGTTGAATTATGAACTTCCATAGTTAAATT
CaSNP037	Chr04	42814994	A/T	Forward 1	TCCCACATCTATTAGCCCCAAAACA
				Forward 2	TCCCACATCTATTAGCCCCAAAACT
				Reverse	GAATGAATAGTTTTTTCTATTAGAAGGGTTAATTT
CaSNP047	Chr05	85520600	C/T	Forward 1	CTCTTGTTTACTATTCCTTATCTTGAGCT
				Forward 2	CTTGTTTACTATTCCTTATCTTGAGCC
				Reverse	GAAGAAGTAGAGAGGTTGTTTCCCGAT
CaSNP070	Chr08	147458068	C/T	Forward 1	CTCACAATTTCGGTTTCATCAACAACTT
				Forward 2	TCACAATTTCGGTTTCATCAACAACTC
				Reverse	TGGGGGGAAGAATCCAAAAGAGGTA
CaSNP083	Chr10	1684877	A/G	Forward 1	TTAGCTGGTCAAACTAGCGAAACGA
				Forward 2	GCTGGTCAAACTAGCGAAACGG
				Reverse	CGATTTGGCCTAAAAATGCCCCTTCAT
CaSNP085	Chr10	49575961	A/G	Forward 1	GGTAAGGCATAAAACCAATTTTGGCG
				Forward 2	TGGTAAGGCATAAAACCAATTTTGGCA
				Reverse	CATCATCCAGTATTGGTGGTGGTCAA
CaSNP094	Chr11	7376328	C/T	Forward 1	GCCTCCTAGTGTTGTCCGTTTG
				Forward 2	AGCCTCCTAGTGTTGTCCGTTTA
				Reverse	CCGTTTTGGTTGTTTGACCACCCAAAT
CaSNP110	Chr12	157503920	T/C	Forward 1	GTTGCGATTGCTGGAGACCGAAA
				Forward 2	TTGCGATTGCTGGAGACCGAAG
				Reverse	CCGCAGCACCCAAATAATGACCATTT
CaSNP001	Chr01	657915	C/T	Forward 1	TCTCTGTTCATGTATCCGTACTGGT
				Forward 2	TCTGTTCATGTATCCGTACTGGC
				Reverse	CAGTACGTTTATATTTATGTTGAATCGGGTA
CaSNP057	Chr06	84899684	G/T	Forward 1	ACTGTCTGAACATAATCGTCTGGAAAT
				Forward 2	CTGTCTGAACATAATCGTCTGGAAAG
				Reverse	CCTTACTCAGACAGTTCCGTCAGTTA
CaSNP117	Chr00	153471050	A/G	Forward 1	CAAAAAATGTCATATTTCTATAATTCGAAACAA
				Forward 2	CAAAAAATGTCATATTTCTATAATTCGAAACAG
				Reverse	ATAAATCATTTCGTTAAGGAGAAAAGAGAAAATTT
CaSNP051	Chr05	206239166	A/T	Forward 1	ATAAAGGAATTATTTTCAATACCTCATTAATAAAAA
				Forward 2	ATAAAGGAATTATTTTCAATACCTCATTAATAAAAT
				Reverse	CTCATTATGAAGATGTGGACTGAGGATTTT
CaSNP126	Chr00	426331294	A/G	Forward 1	GTGTGAATCAGCAAAGACCACCTTAT
				Forward 2	TGTGAATCAGCAAAGACCACCTTAC
				Reverse	CACTATCGGTCACCCAGGAGTATTTA
a Chromosome and position of the core-SNPs are indicated based on the reference genome of C. annuum cultivars, Zunla-1 [3].
