# Supplementary material for: Target sequencing reveals genetic diversity, population structure, core-SNP markers, and fruit shape-associated loci in pepper varieties
Source: BMC Plant Biol. 2019 Dec 23;19:578. doi: 10.1186/s12870-019-2122-2 (PMC6929450; doi:10.1186/s12870-019-2122-2)
Supplement: Supplementary file 12 — Additional file 12: Table S5. Range, mean, and standard deviations (SD) collected for fruit shape index (FSI) in the pepper varieties. [file 12870_2019_2122_MOESM12_ESM.xlsx]

## Sheet: Sheet1
Table S5. Range, mean, and standard deviations (SD) collected for fruit shape index (FSI) in the pepper varieties.
Varieties	Population size	Minimum	Maximum	Meanx	SD
Blocky-fruited	90	0.82	3.3	1.34 c	0.44
Long horn-fruited	113	1.32	8.88	4.98 b	1.76
Short horn-fruited	25	2.05	6.94	4.72 b	1.6
Linear-fruited	43	9.5	25.9	16.56 a	4.7
Total	271	0.82	25.9	4.25	4.55
x Values with different superscript are of significant difference (p < 0.01).
