# Supplementary material for: Target sequencing reveals genetic diversity, population structure, core-SNP markers, and fruit shape-associated loci in pepper varieties
Source: BMC Plant Biol. 2019 Dec 23;19:578. doi: 10.1186/s12870-019-2122-2 (PMC6929450; doi:10.1186/s12870-019-2122-2)
Supplement: Supplementary file 13 — Additional file 13: Table S6. Association regions with fruit shape index (FSI) in the reference genomes of CM334 and Zunla-1. [file 12870_2019_2122_MOESM13_ESM.xlsx]

## Sheet: Table S6
Table S6. Association regions with fruit shape index (FSI) in the reference genomes of CM334 and Zunla-1.
Significantly associated SNP loci	Chromosome	Physical position (bp)			Nearest up-stream loci to the significantly associated SNP loci				Nearest down-stream loci to the significantly associated SNP loci			Physical interval around the significant loci in genome of Zunla-1 (v2.0) [3]
		Genome of Zunla-1 (v2.0) [3]	Genome of CM334 (v1.55) [13]		Name	Physical position in genome of Zunla-1 (v2.0) [3]	Physical position in genome of CM334 (v1.55) [13]		Name	Physical position in genome of Zunla-1 (v2.0) [3]	Physical position in genome of CM334 (v1.55) [13]
CaSSR013	1	2383961	2895632		CaSSR102	1755351	1524017		CaSSR014	7727481	6539752	~ 6.0 Mb
CaSSR090	2	143851440	153032594		CaSSR023	137382692	NA		CaSSR024	156487898	163344203	~ 19.1 Mb
CaSSR105	3	95195822	143624183		CaSNP029	68918292	192917370		CaSNP030	99284562	NA	~ 30.3 Mb
CaSSR091	4	214859753	762569		CaSNP041	202749540	14424133		End of chromosome	215684734	0	~ 12.9 Mb
CaSSR039	4	215677699	ND		CaSNP041	202749540	14424133		End of chromosome	215684734	0	~ 12.9 Mb
CaSSR044	6	1041327	234686966		CaSNP052	388508	235225872		CaSNP053	15889098	219972322	~15.5 Mb
CaSSR107	6	39731428	193777105		CaSNP054	29923116	205136575		CaSNP055	58719488	178431853	~ 28.8 Mb
CaSSR077	12	9517953	226618758		End of chromosome	0	232591935		CaSNP108	19018670	219032012	~19.0 Mb
CaSNP112	12	181587490	47349405		CaSNP110	157503920	NA		CaSNP114	209409124	23251369	~ 51.9 Mb
