# Supplementary material for: Target sequencing reveals genetic diversity, population structure, core-SNP markers, and fruit shape-associated loci in pepper varieties
Source: BMC Plant Biol. 2019 Dec 23;19:578. doi: 10.1186/s12870-019-2122-2 (PMC6929450; doi:10.1186/s12870-019-2122-2)
Supplement: Supplementary file 14 — Additional file 14: Table S7. Specific primers used to detect functional resistance loci against four pepper diseases through Target SNP-seq. [file 12870_2019_2122_MOESM14_ESM.xlsx]

## Sheet: Sheet1
Table S7. Specific primers used for the detection of functional resistance loci against four pepper diseases through Target SNP-seq.
Pepper disease	Resistance gene	Functional site and genotyping of resistance genea	References	Markers developed in this stuy	Specific primers developed in this study for Target SNP-seq						Resistance accessions used as controlb
					Forward primer sequence (5'-3')	Reverse primer sequence (5'-3')	Start position of forward primer	Terminal position of forward primer	Start position of Reverse primer	Terminal position of reverse primer
Tobamovirus	L3	Chr00_473646291 (GG); Chr00_473646303 (CC); Chr00_473646306 (TT); Chr00_473646308 (TT)	Yang et al. 2012	CaQJ-1	AGAGAGCGGTTTCAATTTCTCAAAG	GTCTTCTGAAAGATACGGTGGGAAA	473646255	473646280	473646416	473646441	PI 159236
		Chr00_473644117 (GG); Chr00_473644098 (GG)		CaQJ-2	AGATAGTATAGAGAGGGAAGAGGGC	AAGTCTATTGATCTGGAATTGCCCT	473644032	473644057	473644223	473644248
	L4	Chr00_473646291 (CC); Chr00_473646303 (CC); Chr00_473646306 (CC); Chr00_473646308 (TT)		CaQJ-1	AGAGAGCGGTTTCAATTTCTCAAAG	GTCTTCTGAAAGATACGGTGGGAAA	473646255	473646280	473646416	473646441	PI 260429
		Chr00_473644117 (GG); Chr00_473644098 (GG)		CaQJ-2	AGATAGTATAGAGAGGGAAGAGGGC	AAGTCTATTGATCTGGAATTGCCCT	473644032	473644057	473644223	473644248
Phytophthora capsici	CaDMR1	Chr05_22548924 (AA)	Rehrig et al. 2014	CaQJ-5	CAAGCTGATCAACACTCAATTTCCT	CAATGGAAGGTTGACTAAAGATCCG	22548875	22548900	22549067	22549092	CM334; PM702; PI 201234
	Phyto5NBS1	Chr05_25510219 (TT)	Liu et al. 2014	CaQJ-10	TATAGTGGTGACAACTGTCTGGTTT	CATAGAGTTCTCCCATTTCTTGCAC	25510182	25510207	25510394	25510419
Bacterial spot	Bs3	Chr02_119576904 (delCTCTATTCCACTA)	Romer et al. 2007	CaQJ-4	TATGGGTTAAACCACAATTTGCACA	GGTGACAAGAACAAGAGGAGAAAAG	119576827	119576852	119576953	119576978	PI 640530
potato virus Y	pvr1	Chr04_214496881 (CC); Chr04_214496887 (TT); Chr04_214500576 (CC)	Yeam et al. 2005	CaQJ-7	AAAAACTCATTTTCCATGTCCCTCC	AGTTATCGTACAACTTGGACTGTGA	214496797	214496822	214497031	214497056	PI 159234
aThe physical position is based on the genome of C. annuum Zunla-1 [3].
bPepper accessions prefixed with 'PI' were provided by the U.S. National Plant Germplasm System (NPGS).
